# Supplementary material for: Looking for a generic inhibitor of amyloid-like fibril formation among flavone derivatives
Source: PeerJ. 2015 Sep 24;3:e1271. doi: 10.7717/peerj.1271 (PMC4586895; doi:10.7717/peerj.1271)
Supplement: Supplemental Information 1 — Raw data [file peerj-03-1271-s001.xlsx]

## Sheet: Plate1
Set Temperature	Setpoint 37°C
Excitation: 440/9.0, Emission: 482/9.0
Optics: Bottom, Gain: 100
	Aβ						[Scutellarein]/[Aβ]															[Luteolin]/[Aβ]															[7,8,2’-trihydroxyflavone]/[Aβ]
Time, Min							36:1	36:1	36:1	6:1	6:1	6:1	1:1	1:1	1:1	1:6	1:6	1:6	1:36	1:36	1:36	36:1	36:1	36:1	6:1	6:1	6:1	1:1	1:1	1:1	1:6	1:6	1:6	1:36	1:36	1:36	36:1	36:1	36:1	6:1	6:1	6:1	1:1	1:1	1:1	1:6	1:6	1:6	1:36
1.63	2315	2301	2284	2265	2398	2386	2093	2055	1962	2304	2303	2221	2242	2258	2242	2285	2264	2283	2843	2395	2319	1200	1084	1065	1929	2018	1997	2407	2245	2265	2342	2318	2333	2406	2402	2285	1685	1518	1649	2499	2643	2544	2239	2422	2378	2207	2456	2462	2566
4.63	2169	2216	2188	2237	2138	2184	2041	1878	1914	2197	2140	2160	2221	2175	2198	2240	2094	2278	2803	2330	2261	1163	1081	1145	1888	1871	1866	2220	2145	2145	2275	2221	2341	2248	2396	2171	1571	1718	1434	2501	2499	2564	2273	2340	2299	2124	2167	2215	2427
7.63	2182	2222	2189	2223	2221	2143	2011	1853	1879	2187	2041	2109	2088	2126	2081	2169	2157	2179	2820	2321	2187	1069	1071	1064	1827	1812	1932	2133	2109	2148	2237	2237	2223	2196	2255	2149	1713	1677	1526	2453	2499	2492	2174	2144	2300	2375	2197	2175	2464
10.63	2256	2192	2121	2122	2068	2206	1942	1832	1785	2156	2112	2112	2138	2104	2119	2099	2069	2101	2799	2187	2155	1140	1043	1030	1844	1904	1833	2110	2084	2092	2112	2166	2210	2141	2261	2089	1697	1634	1610	2504	2510	2562	2137	2238	2188	2118	2096	2220	2296
13.63	2206	2179	2051	2074	2134	2132	1910	1866	1852	2075	2214	2118	2099	1996	2089	2083	2039	2054	2737	2218	2113	1139	1056	1027	1923	1811	1781	2147	2052	2106	2149	2142	2169	2184	2214	2060	1654	1688	1626	2385	2480	2451	2153	2137	2123	2149	2119	2063	2256
16.63	2203	2034	2094	2130	2150	2069	2034	1747	1843	2178	2170	2171	2110	2022	2060	1989	2108	2076	2603	2155	2088	1166	1062	1079	2133	2035	1879	2238	2133	1979	2207	2070	2159	2084	2167	2070	1742	1710	1629	2409	2384	2465	2131	2106	2115	2147	2153	2129	2356
19.63	2223	2131	2086	1993	2052	2154	1999	1896	1896	2397	2367	2546	2118	2087	2130	2101	2059	2080	2730	2172	2194	1298	1204	1328	3121	2467	1935	2505	2479	2030	2077	2006	2212	2131	2131	2128	1744	1765	1746	2458	2609	2478	2128	2208	2128	2028	2147	2134	2260
22.63	2134	2058	2180	2090	2091	2232	2240	1997	1968	3122	2934	3507	2211	2273	2139	2115	2119	2156	2761	2200	2308	1745	1357	1894	4993	3764	2372	3287	3384	2206	2172	2066	2357	1998	2150	2133	1823	1780	1762	2598	2714	2544	2004	2213	2269	2016	2108	2149	2318
25.63	2131	2150	2164	2121	2433	2218	2626	2320	2356	4750	4122	5114	2620	2596	2414	2257	2319	2199	2856	2274	2656	2557	1818	2590	7267	5785	3415	4608	5092	2545	2166	2060	2621	2072	2168	2277	1993	1860	2037	2942	3161	2657	2274	2421	2422	2085	2196	2109	2414
28.63	2369	2367	2355	2176	3281	3146	3430	3142	3098	6795	5716	7347	3551	3248	2944	2681	2636	2464	2976	2297	3558	3391	2539	3348	8991	7755	5054	6503	7021	3269	2358	2320	3223	2109	2342	2657	2339	2202	2536	3451	4027	2938	2417	2876	2759	2248	2296	2294	2339
31.63	2828	2600	2851	2421	4778	4384	4533	4464	4340	8638	7474	8871	5416	4596	4057	3700	3392	3131	3449	2779	5137	4171	3275	3641	9714	9076	6745	8365	8877	4434	2794	2468	4432	2219	2710	3645	2649	2682	2919	4346	4783	3506	3119	3866	3624	2654	2671	2819	2783
34.63	3755	3457	3945	3090	7157	6358	5351	5703	5317	10125	8686	10009	7482	6427	5818	5634	4774	4271	4485	3644	6863	4399	3763	4033	9985	9745	7821	9845	10095	6154	3626	3004	5924	2465	3561	5438	3097	3102	3208	5220	5827	4296	4144	5112	4768	3718	3517	3866	3700
37.63	6084	5252	5917	4544	9358	8535	5615	6513	5904	11158	9784	11181	9128	8192	7700	7790	6674	6082	6294	5330	8743	4482	4208	4209	10372	9494	8361	10903	11086	7560	5080	4192	7690	3293	4762	7474	3414	3455	3472	6132	6499	5139	5382	6464	6079	5629	4945	5281	4991
40.63	8683	7490	8214	6945	10910	10404	5756	7308	6143	12716	11024	13010	10520	9501	8914	9954	8312	8072	8160	7388	9786	4874	4356	4623	11190	10819	8998	11647	12756	8766	6637	5838	9088	4741	6558	9285	3609	3614	3434	6755	7109	6066	6787	7592	7349	7367	6462	6949	6857
43.63	10765	9342	10145	9264	12334	11535	6068	7826	5984	13543	12391	14508	11988	10543	9879	11006	9679	9575	9636	9048	11074	4540	4498	4516	13163	11873	9330	12488	13694	9493	8113	7496	10103	6623	8091	10960	3689	3810	3665	7242	7756	6579	7709	8390	8355	9026	8033	7867	8544
46.63	12231	11154	11429	11134	14323	13529	5986	8066	5885	14008	13265	15915	13931	12007	10871	12213	10699	10736	10771	10257	13008	4765	4633	4488	11110	10896	9065	13695	14959	10457	9152	8832	10785	8103	9658	12463	3785	3847	3703	7927	8338	7087	8855	9240	9071	10327	9088	8924	9631
49.63	13974	12738	13160	12558	16357	15177	6058	8403	6508	15894	13595	16172	14951	13922	12688	14474	11782	12046	12159	11715	15061	4780	4649	4573	12783	11059	9407	14703	16149	11921	10269	10185	12094	9678	10649	14445	3981	4135	4022	8458	9027	7676	9861	10131	9944	11809	9933	9939	10519
52.63	13962	13294	14697	14176	18222	16152	5883	8364	6141	14598	15159	17823	18448	15109	14084	15029	13228	13163	13945	13199	15840	4934	4933	4753	10719	9395	8891	15229	16466	12903	11445	11492	13334	10752	12333	15941	4052	3919	3915	9072	9175	8574	10718	10956	10534	13292	11231	10990	11809
55.63	16065	14571	16783	16616	19339	17920	5528	8985	6109	15685	15591	18314	17981	16524	14999	17299	14954	14911	15396	15816	18629	4764	4817	4717	10904	9338	8089	16881	18336	13838	13053	13020	14031	12697	14441	17588	4248	3998	4021	9562	10228	8972	11495	12210	12817	14647	12350	11911	12689
58.63	14592	14298	17336	18215	20331	20959	5670	8939	6499	13591	15360	17632	18392	17062	15952	16758	15084	15382	16889	15608	15913	4686	4735	4532	10058	10013	8920	17244	17059	15352	13527	14246	15631	13493	15579	17150	4259	4150	4156	9681	10051	9629	12124	12730	13151	14524	13117	12061	13835
61.63	15539	15646	18519	19905	23137	20755	6104	8796	6326	14383	16334	18225	18817	18607	16803	18529	16205	17802	18068	18034	18778	4543	4737	4444	9492	9550	9002	18792	18238	15031	15498	16220	16336	15104	16893	19341	4409	4030	3980	10505	10997	10027	13450	13594	13934	16289	13410	13510	14099
64.63	16161	14979	18590	20357	22507	22458	6212	9048	6510	14027	16099	18715	21151	19049	16944	18889	16425	17406	20929	18433	19372	4885	4868	4700	8725	8917	8493	18866	19634	15895	15293	17965	16971	17299	17373	20390	4239	3843	3892	10996	11039	10530	14008	13698	14074	16026	13873	13150	14497
67.63	19339	17120	22041	22491	23794	21940	5901	8937	6941	13616	16820	17703	20920	19008	18921	20161	17361	18088	19853	20059	20950	4670	4640	4854	9719	9603	8392	18487	18552	16173	17505	19605	18758	17738	18652	21984	4367	4032	3972	11047	11315	10011	14242	13636	14378	18162	14332	14042	16179
70.63	18167	14319	21716	23758	25035	24070	5995	9109	6930	13222	16412	18696	20890	19430	17969	20776	19913	19125	21685	20797	23458	4532	4526	4508	9577	11189	9152	18708	18871	16882	17613	19069	18854	18324	18443	21818	4392	4062	4017	10958	11162	11392	14969	13939	14347	17734	13539	13080	16208
73.63	19234	16280	23188	25144	26384	26862	5995	9007	7147	13026	16235	18514	19141	21025	19462	22201	19484	20333	23379	22406	23407	4734	4650	4795	9216	12290	9359	18420	19528	17390	18325	20450	19061	18921	19600	22655	4189	3950	3992	11421	12228	10494	16275	14760	16096	20140	14944	13280	17095
76.63	19244	17800	22761	26307	26115	28010	6168	9423	6661	13710	16569	19355	20074	20145	19304	23035	19853	18803	23833	24345	23263	4535	4676	4878	10190	12822	10484	20353	19577	19115	19187	22862	19208	20491	20666	22342	4238	4092	3911	11726	12202	11627	15960	15240	15468	20119	16139	13466	18317
79.63	17133	15919	23065	27059	26624	29662	5958	9234	7016	11987	17785	18687	20127	20174	20925	21217	18180	20369	25698	23544	22816	4533	4499	4622	9554	13730	10495	20068	18294	17688	16862	22234	22221	21190	19536	21927	4328	3922	4050	11197	10923	11939	15719	14491	16937	18972	14515	12756	16215
82.63	18357	15554	23088	27761	27745	28944	6108	9736	6986	12931	17175	18126	20620	20426	19135	23223	20070	22774	27654	26944	23962	4183	4297	4419	9888	13969	11724	21035	18744	17919	19995	22561	20374	20783	20821	23187	4349	3998	4173	11630	11648	11655	15547	15945	16224	20684	16218	14043	17049
85.63	22773	21553	28271	26398	27739	29308	6497	9335	7432	16082	18106	18230	20195	19818	20137	23800	24324	26185	28447	27542	23990	4433	4525	4837	11484	16302	12190	21516	19640	18240	19672	22103	21288	20356	20897	22864	4115	4327	4105	11812	11949	11973	15537	15304	16666	21341	19043	17869	20470
88.63	20809	20883	28618	28411	28495	30878	6152	9440	7185	13543	16585	18503	19352	19270	21159	23147	24155	27735	30554	28652	24338	4555	4272	4749	11552	16914	13815	21396	20658	18770	20472	24696	21700	21967	21360	23126	4227	4065	4065	12183	12583	11009	16537	15359	16194	20365	16343	15114	20645
91.63	19772	17708	26428	30686	30373	31399	6319	9449	7436	12272	16891	17951	20051	21151	20632	23654	22365	26679	30510	28122	24423	4222	4428	4453	10827	16854	13327	20554	19895	18521	20333	24993	21773	21958	21144	22748	4385	4007	4139	12013	12355	11856	16350	15468	17744	20227	15774	14415	17636
94.63	23190	20837	30319	29905	30279	32156	6325	9530	7363	13948	16750	17679	19590	20280	22357	23667	25753	30465	31736	28848	24711	4199	4347	4399	12221	17293	13782	20563	20545	18630	21424	25219	20552	22047	22527	22497	4186	4095	4032	12797	12497	11229	16283	16342	16997	20735	16656	16353	20750
97.63	18353	15045	27568	30677	31499	32950	6512	9460	7335	11500	17081	18009	20504	20417	22867	23649	23212	28780	32687	29487	22509	4292	4465	4484	11148	17131	13866	21543	19067	19210	18540	27042	22001	21827	21935	22695	4182	4021	4171	11047	11736	11884	15802	15151	17176	19104	14906	14696	16588
100.63	17468	14650	28067	32012	30373	33029	6572	9492	7402	11477	17419	18105	20820	19216	22676	23182	22112	28718	35166	29035	22336	4437	4343	4618	11458	17071	14664	20899	19570	19717	18998	25641	22953	22691	23179	23780	4221	4098	4188	11631	12052	12717	16035	15841	17733	19916	15779	14843	18646
103.63	20948	19102	29101	31523	31627	32348	6429	9373	7183	12917	16822	18852	20597	20210	20807	24572	22268	30067	34371	29923	25417	4307	4312	4603	12720	17478	15392	22527	20839	19158	20417	26569	22338	22173	21058	23067	4231	4062	4060	12234	12658	12139	15331	15600	16699	20755	16764	16526	19318
106.63	18746	17683	28849	32052	31093	33429	6816	9537	7481	12429	16302	19068	20641	20206	21465	25194	23970	30359	36317	31754	25311	4242	4070	4434	11778	17556	14842	22725	21029	21227	19869	27772	21201	23435	21382	22620	4261	4113	4195	11638	13147	12751	15953	15714	16413	20904	16384	16881	18683
109.63	23226	20926	32097	31589	31116	34669	6498	9788	7480	14047	17073	17825	19305	19094	21763	24635	25569	34206	36275	31485	25816	4203	4144	4740	13441	18154	15899	20640	20615	19639	21291	27480	21966	22653	22519	23387	4104	4048	4278	12733	13382	11936	16442	16287	16616	21627	17433	17542	20321
112.63	19588	18299	24211	31922	29919	31985	7642	9177	8546	11016	15305	15399	14755	18031	18007	19929	17389	25336	32985	25131	17441	3826	4049	4496	12529	18173	14764	16277	17363	16089	14811	25949	18988	21812	17403	20383	4544	4278	4284	9770	10696	10437	15054	14038	15104	16022	14178	16615	14457
115.63	20938	20447	32229	31066	31885	33381	6674	9777	7423	13009	17038	17951	20012	20508	21663	24380	24841	31648	38271	32790	24181	4175	4113	4469	12813	17680	15331	21596	21564	19296	20868	27322	22876	23831	20923	22393	4251	4142	4086	12626	13308	12905	16774	16460	16952	20926	16961	17251	20208
118.63	18718	18385	31307	31965	31080	33840	7037	9907	7531	11273	17620	18640	19915	20138	22551	25676	26566	33034	38917	32564	25300	4192	4141	4534	12985	17948	15181	22787	21683	20402	20766	28106	23110	23763	21481	23835	4325	3915	3963	12308	13486	13069	15886	15893	16802	21632	16455	16643	18850
121.63	25356	24774	35733	32324	32079	34988	6908	10098	7863	13874	18605	17051	19488	19914	22652	24941	28592	35215	40930	33352	25394	4355	3995	4524	13458	19361	16354	22273	21413	19477	23368	27725	23906	24887	22293	23966	4081	4215	4087	12500	13157	12674	16626	16174	17696	21654	20049	19845	21432
124.63	18025	17657	30297	32144	31405	33127	7013	9814	7567	11150	18355	18444	21056	19594	22633	24008	23949	34172	40058	32117	22855	4054	3951	4493	12735	17295	15101	21029	20769	20963	20270	27463	23286	24101	22595	22832	4288	4024	4036	11648	12316	13584	16586	15540	17506	20271	16116	17663	17099
127.63	19049	19059	31640	33219	32745	35521	7245	9806	7717	11418	18104	18508	19663	20095	23137	24816	26211	34339	40614	32955	26265	4176	4002	4494	12551	18069	14935	21804	21158	20192	19960	27937	23641	24781	21785	23929	4345	4119	4131	11773	13087	13507	16953	15984	18260	20302	16375	17331	17958
130.63	19619	19830	32605	33307	34030	34883	7102	9841	7503	12313	18148	19008	19542	20262	22562	25322	26334	33661	40896	33919	27028	4086	4142	4368	13085	17999	15614	22347	22172	21761	21297	28828	23501	24528	22494	24408	4286	3982	4034	12204	13605	13469	16789	17144	17905	20980	17090	17987	18215
133.63	18432	19889	33644	33668	32865	35305	6906	9999	7552	11843	18297	18750	19472	19626	23320	25329	26084	35584	42055	35267	26287	4275	4222	4526	13579	18928	15492	22262	21729	20029	21775	27965	23294	25182	21909	23473	4096	3976	3998	12420	13280	13222	16098	16543	18233	21205	17460	17996	18736
136.63	19531	21591	32768	33972	34319	35790	7267	9747	7688	12452	17658	17977	19776	19000	23148	24945	25920	34980	41487	34374	26775	4184	4019	4516	13378	18836	15505	22021	22464	21982	21950	28568	23013	26173	22768	25084	4330	4036	4069	12426	13895	13780	16645	16932	17143	22117	16752	17811	19444
139.63	20077	20554	34239	34113	32752	36228	7042	9958	7495	12251	17904	18335	19693	19622	23248	26153	26130	36611	41429	34628	26739	4264	3925	4445	13762	18855	15508	22783	22421	21187	22414	28723	24564	26019	22618	24041	4281	3923	4130	12951	14087	13444	16607	16846	17842	21744	17926	18286	20014
142.63	18868	20639	33336	33835	33851	36012	7450	9977	8082	11305	18206	18117	19788	20109	23396	24550	25318	36560	42840	33492	24656	4294	3993	4621	13736	18481	15603	21114	22071	21396	21061	28605	25146	26252	24144	23733	4280	4038	4163	12056	13211	14051	16405	16578	18400	20274	16954	18939	19297
145.63	20941	21541	33554	33113	32747	36543	7311	9686	7736	11670	18278	18745	19984	19700	22644	26329	26706	37194	43364	36707	27101	3884	4003	4604	13439	18630	16161	23085	22573	21504	22561	29236	23662	26714	21817	24655	4179	4040	4149	12499	13971	13682	16135	16137	17902	21010	17096	19430	20246
148.63	20297	20053	33048	33981	32506	35783	7478	10169	8014	11991	18275	18326	20455	19046	24310	25218	25286	36818	43038	35924	25727	3873	4064	4479	13883	18459	15913	21971	22080	22047	21745	28665	24572	26420	22455	23577	4365	4087	4064	12557	13784	13807	15933	15729	18186	21657	17404	18926	19474
151.63	20879	22461	34260	34598	32356	35849	7348	10059	7903	12088	18786	18317	20223	19220	23378	25694	26509	36682	42752	37068	26478	3850	3907	4533	14878	19142	15830	23153	22783	21447	23464	28469	24521	26019	22498	23950	4149	4028	4248	12756	13983	13740	15943	16316	17899	22024	17585	18962	19999
154.63	19682	21629	33346	34707	34194	37539	7825	10140	8170	11600	18829	18967	20396	19967	23603	24767	26175	36286	44585	34798	24765	4010	3950	4478	14210	18856	15928	22701	22504	21480	21824	29314	25731	26363	24293	23642	4205	4132	4118	12406	13730	14017	16332	15740	18117	21883	17400	18612	20107
157.63	20816	22113	34127	33976	34202	36018	7511	10211	7797	12210	18616	18795	20634	19928	23952	24990	26592	37441	44084	35411	26044	3835	3965	4389	14655	18752	15894	23706	22564	21975	21432	29463	24515	27248	23876	24041	4246	4031	4107	12477	13756	13448	16144	16127	17571	21791	17440	19254	20427
160.63	18725	19919	32172	34020	34331	37526	7728	9959	7833	10794	18643	18030	19475	19864	24051	24154	24449	35042	44774	34868	24482	3829	3778	4253	13692	18002	15197	21430	22207	21145	21213	29872	25077	26936	23322	24626	4262	4088	3992	12685	13605	13789	16846	16546	18358	21282	17345	18459	19820
163.63	24299	26277	35842	35007	35211	37596	7575	9966	8180	13130	18642	18443	19309	20278	23801	25987	28116	38021	44920	34351	26696	3843	3978	4471	15173	19913	15915	23200	23517	21646	23510	29651	24995	26723	23013	24709	4172	4069	4362	13167	14071	13703	17104	17165	18138	22216	20751	20307	21751
166.63	19462	20118	32695	35049	34361	38199	7769	9985	8353	10288	19089	18218	19527	19784	23808	24817	24607	35128	45150	33900	25184	3585	3615	4387	13589	18948	15600	21843	22951	21221	22198	30614	24536	26261	22854	24885	4251	4128	4128	12261	13876	13246	17210	16764	18160	22297	15926	19050	19750
169.63	20319	21317	34519	35149	35585	38694	7807	10100	8037	11055	18505	18746	19761	19814	23997	25389	27058	37132	45766	35007	26066	3727	3890	4444	13784	18841	16394	22966	22915	22657	22198	29979	24844	27876	23506	24452	4227	3998	4093	12503	13984	14151	17324	16141	18247	21815	17220	19629	21158
172.63	21653	23543	36194	35023	34571	38020	7523	10127	7847	12416	18437	18634	19769	19592	24143	25780	28679	37227	46728	36807	25978	3728	3654	4359	14494	19105	16181	22517	23772	22333	22392	30439	25017	27376	22640	24203	4186	4050	4113	12806	14923	13945	16470	16148	18054	23073	17971	20167	20930
175.63	24295	27136	37299	34521	35430	38388	7906	10108	8337	14135	18874	18343	18390	20174	23973	24761	28627	39197	45406	36321	27104	3678	3749	4557	14470	19465	16261	22846	24177	22373	23760	30393	25343	28906	23195	25114	4168	4186	4160	13175	14349	14063	17184	16900	18652	22738	19669	20792	22618
178.63	20320	21973	33668	34742	35172	38349	8058	10137	8598	11265	18859	19039	19430	19627	24717	24473	26103	37696	45048	35923	25195	3724	3767	4268	14170	18754	15881	21529	23979	23284	23114	29998	25350	27335	23426	24476	4257	3991	4100	12805	14582	13446	17355	17133	18445	21781	16304	20231	21056
181.63	22812	24524	36787	35291	36049	38933	7841	10115	8248	12460	18787	18552	19470	20178	24825	24887	27718	38971	46221	36644	27396	3732	3862	4447	14511	19615	15883	23982	24470	22335	23694	30077	25164	28918	22500	24531	4243	4142	4191	13563	14464	13777	17641	16772	18346	22238	18718	20264	22311
184.63	21174	21844	32025	36244	35575	39062	8100	10088	8412	10467	19372	18451	19362	19888	24710	23945	24359	36464	46416	34657	24146	3842	3797	4228	13280	18410	15161	21887	23273	21537	21040	30578	24445	28432	22003	25193	4155	3943	4066	12261	14123	13475	17341	16679	18538	21661	15944	19658	19319
187.63	24255	26947	37454	35945	35601	38654	7782	9944	7919	12995	19306	19132	19604	19908	24758	25626	28476	38819	47563	36574	28685	3897	3868	4532	14791	19180	15831	23896	24412	22974	24613	30234	24903	29500	23229	24799	4121	4041	4152	13694	14825	13673	17237	16373	18976	23741	18052	20385	22635
190.63	21274	21997	32281	36867	36142	40756	8045	10134	8220	10247	19313	18382	19217	19570	24698	24202	23924	34099	46781	34057	24269	3957	3694	4439	13425	18512	14788	21468	22963	22147	21042	31662	24302	29699	22723	25168	4263	3971	3980	12347	13997	13190	18816	17207	19020	21687	15899	19273	19009
193.63	22976	25405	35611	36933	36352	39469	8078	10250	8050	12220	19407	19233	19936	19268	24136	25260	28820	37978	47760	36169	27227	3883	3654	4356	14281	18948	15352	23777	24547	23570	23608	30581	25038	28628	23515	24885	4191	4104	4080	12812	15080	13959	17451	16649	18071	22858	18264	19694	21942
196.63	23346	25184	36221	37412	36328	39401	8262	10075	8473	12697	19616	18865	19170	19685	24780	25363	28041	38238	47730	36527	28287	3658	3782	4411	14539	18820	15592	24171	24283	23690	24145	30963	25538	29514	22782	24639	4206	4190	4156	12936	15058	14097	17138	16791	18482	23773	18846	18744	21282
199.63	21603	23699	33919	36985	36131	39836	8374	10347	8282	10682	20024	18872	19561	19372	25128	24976	26978	37689	47834	35949	25607	3654	3620	4429	14070	18832	15597	23152	24152	23116	23125	31644	26016	29746	23002	24766	4097	4176	4175	13012	14719	14015	17418	16734	19100	22440	16927	19114	20462
202.63	21962	24772	35238	37042	35790	40481	8518	10390	8323	11236	19795	19057	20319	19585	25128	25185	26700	37172	48105	35069	27202	3754	3738	4400	14853	18692	15473	22740	24370	23305	22820	30333	25804	29602	24153	25034	4212	4186	4119	12908	14603	14318	17495	16259	19513	22732	17599	18296	21545
205.63	25485	29117	37733	37668	37303	41267	8142	10261	8235	13795	20030	19127	19535	20002	24955	25516	28727	39932	48246	36193	28490	3865	3737	4355	14559	18679	15522	23277	25423	24449	24858	31887	25342	29905	23761	25065	4176	4139	4135	13462	14898	13987	18187	16763	19525	23597	19930	18276	22919
208.63	23813	26242	32125	37253	37674	39510	8297	10112	8466	12267	19214	18205	18269	20005	24671	22495	23477	34568	45134	32047	22953	3437	3489	4185	12793	17747	14752	20488	23748	22693	20880	30986	23873	29529	22042	25794	4400	4097	4053	12025	13974	12962	17594	17041	19280	20697	16754	18494	19083
211.63	22188	25276	34405	36840	37432	40996	8502	10084	8302	11311	19924	18683	19458	19514	25618	24351	24859	36544	47428	34821	24650	3902	3623	4399	13775	18122	14695	22263	24392	23639	21725	32011	26084	29233	23164	25352	4307	4202	4116	12794	14375	13707	18238	17810	19876	22003	16988	18387	21200
214.63	22979	26174	35799	36944	37350	39965	8461	10359	8547	12279	19691	18950	19651	19960	25140	25508	26608	38620	47886	35052	26348	3544	3603	4317	14500	18624	15317	22702	24941	24669	23969	31200	26118	30567	22784	25248	4296	4265	4167	13029	14621	14455	17731	17089	19187	22825	18382	17710	21592
217.63	26819	29045	37005	37662	37304	40436	8096	10284	8192	14220	19806	19075	19226	19776	24908	25047	29147	41418	49057	37064	27575	3599	3546	4510	14465	18759	14785	24122	24770	23589	25394	31854	25761	30413	23247	25697	4117	4221	4202	13433	15056	14014	18067	16956	19109	23639	19047	18307	23359
220.63	23006	26516	35651	37242	37094	40355	8489	10196	8424	12418	20106	19220	19808	19722	25370	24641	28605	41117	48173	35875	27195	3664	3637	4410	14356	18786	15477	22824	25050	24594	24742	31503	26320	30143	23570	25327	4083	4330	4134	13052	15032	14462	17502	16503	19420	22890	18471	17940	22427
223.63	24803	27849	36064	38585	38210	40392	8384	10462	8248	12599	19808	19831	20000	20150	25505	24941	27815	39976	49041	36451	27179	3762	3642	4477	14452	18811	15210	23637	24663	23836	25085	32045	26805	30674	23535	25815	4219	4257	4160	13257	14784	14640	17962	17273	19297	23575	18804	17790	22311
226.63	25669	29071	37503	37417	37279	40680	8657	10140	8220	12848	19937	19406	19635	19832	25467	25031	28713	40866	48908	36309	28087	3657	3543	4461	14749	18749	15230	23408	25107	24144	25272	31844	26450	29859	23374	25631	4070	4275	4164	13435	15394	14710	17853	16905	19630	22883	19315	17811	23170
229.63	27368	30298	38475	39445	38559	41356	8748	10202	8253	13481	19778	19214	20025	20142	25312	25330	29276	40695	49146	37208	28758	3888	3516	4581	14744	19327	15529	24669	25662	24407	25404	31928	26696	30612	23524	25757	4175	4279	4140	13472	15328	14463	18753	17116	19392	23185	20332	17798	22613
232.63	24262	26668	35334	38206	38191	41194	8522	10307	8470	12706	19790	19274	19967	19422	25332	24959	27153	37907	48579	36493	26380	3757	3708	4394	14070	18509	15341	23436	25577	24410	23348	32808	27029	30272	23992	26084	4206	4210	4141	13176	14715	14306	18172	17154	19471	22883	18094	17699	22574
235.63	24932	27756	35581	38480	38471	41374	8697	10357	8543	12238	20201	18934	19661	19885	25860	24621	27577	39639	48352	36245	27045	3625	3542	4411	14147	18466	15221	22941	25536	24108	24647	32850	27420	31004	24116	25998	4129	4262	4114	13264	15151	14159	18411	17220	19820	22601	18447	17797	23549
238.63	25221	27877	36149	39053	38940	41534	8662	10308	8322	12068	19878	19260	19239	19780	25611	24276	27199	38556	48276	36023	26243	3594	3467	4489	14058	18639	15524	23619	25149	24671	24253	32496	27136	30818	23906	25623	4150	4279	4059	13216	15020	14425	18307	17151	19288	22652	18620	17546	22833
241.63	26733	29505	37466	39619	38811	41884	8635	10285	8356	13032	20274	19315	19527	20227	25997	25266	28820	40095	49644	37472	29084	3850	3707	4370	14793	18509	15165	24626	25998	24570	25712	32480	27981	31012	23695	26087	4193	4244	4179	13310	15378	14397	18605	17779	19522	23859	19337	17858	23681
244.63	27524	29162	37336	39720	38326	42093	8691	10184	8223	13111	20123	19733	19295	19711	26125	24804	28897	40955	48845	37130	28737	3715	3652	4361	14581	18658	15118	24356	25804	24627	25145	32685	27170	31344	23573	25913	4176	4232	4262	13788	15601	14173	18727	17344	19381	24061	19422	17272	22670
247.63	26353	28793	36675	38992	39229	42047	8881	10168	8392	12474	20053	19496	19502	19682	25830	24847	28080	40644	49431	36689	28012	3881	3519	4555	14214	18371	15403	23235	25525	25228	25364	32511	28246	30839	23360	25931	4234	4202	4012	13546	15342	14393	18454	17183	19549	23141	19254	17282	22657
250.63	25517	27915	35934	39415	38861	41963	8846	10322	8785	11960	20291	19078	19531	19610	25786	24684	28148	38870	49366	36270	26979	3569	3658	4397	14374	17970	15457	23299	25449	24654	24857	32317	27387	30920	23821	25786	4177	4077	3954	13452	15348	14549	18238	17356	20061	23127	18644	16987	22778
253.63	28389	31862	37713	39803	40160	42952	8999	10247	8387	13665	20337	19322	19346	19832	25768	25120	29037	39994	49805	37332	29118	3711	3640	4443	14669	18450	15157	25144	26224	25137	27242	32716	27637	30919	24429	26548	4120	4198	4155	13645	15898	14300	18681	17161	19612	23790	20062	17225	24267
256.63	27959	30425	37598	39825	39341	42832	8991	10283	8657	13566	20186	19691	19615	19896	26170	25501	29422	41568	49833	37200	28768	3655	3591	4414	14041	18547	15029	24943	26293	25537	26108	32563	27185	31549	23268	25662	4227	4185	4064	13507	15302	14505	18185	17418	19910	24058	20010	17046	24356
259.63	26748	29214	36480	40008	39050	43162	8968	10356	8574	12224	20201	19444	19720	19876	25433	24879	27261	38991	49610	36175	26998	3602	3624	4466	14097	18536	14855	23521	25513	25433	25654	32780	27980	31991	24341	26415	4226	4123	4019	13255	15439	14631	18951	17337	20042	22932	18853	17017	23293
262.63	27871	31672	37990	39967	39065	43327	9064	10441	8405	12521	20351	19017	19541	19678	25833	24984	29506	41582	49479	37977	29546	3676	3499	4441	14291	18025	14912	24213	26523	24730	27773	33065	27798	31308	23607	25994	4125	4145	4086	14011	15807	14594	18605	17296	19704	23698	19815	16936	24754
265.63	26823	29548	35601	40256	38912	43392	9062	10249	8425	12056	20348	19343	19673	19801	25862	24991	27947	39494	49031	36382	27678	3579	3505	4381	14341	17913	14757	23831	25647	25287	25456	32567	27500	31454	23656	26089	4214	4165	3930	13519	15510	14452	18652	17524	19891	23260	19092	16992	23431
268.63	27632	30520	36649	40831	39664	43099	9054	10275	8558	11825	20340	19517	20099	19871	26053	25163	28711	40947	49991	36497	27954	3512	3534	4406	14378	18205	15137	24616	26373	25620	25948	33173	27463	32605	24143	26518	4064	4027	4100	13583	15481	14666	18953	17844	20099	22791	19618	17298	23734
271.63	28122	30677	37000	40964	39720	43360	9006	10379	8624	11849	20664	19296	19481	20113	26333	24711	28628	41135	49726	36961	27629	3681	3642	4394	14487	18374	15274	24765	26162	25922	25866	32751	28048	31997	24443	26076	4087	4063	4166	13810	15691	14718	18499	17606	19998	23394	19657	17093	24408
274.63	29645	32311	38257	40508	39706	43483	8841	10504	8476	13403	20502	19144	19339	19307	26080	25043	29763	41271	49757	37642	29507	3449	3459	4544	14237	18472	15125	24778	26597	25812	27446	33278	27948	32680	23870	26341	4063	4110	4002	13849	15581	14437	18872	17735	20012	23938	19640	16828	25303
277.63	28644	31650	37528	41143	39948	44036	9010	10234	8534	12154	20571	19572	19877	19693	26413	25537	28738	41357	49509	37540	28980	3570	3512	4459	14377	18342	15125	23599	26522	26282	26955	33177	27760	31718	24386	26539	4122	4000	3984	13723	15655	14631	18842	17742	20070	23907	19505	17076	24904
280.63	29667	32051	38185	40769	39872	43512	8994	10349	8691	12547	20175	19512	19811	19646	26373	24889	30655	42159	50127	37997	28818	3471	3581	4468	14342	18215	14883	24911	26509	26124	27866	33002	27742	32541	24098	26279	4105	4057	4143	13897	15794	14545	18727	18006	19930	24474	20358	17077	24236
283.63	30076	32959	38513	40866	40503	43211	9160	10348	8514	12854	20483	19309	19485	19765	26563	25479	30686	42517	49823	37693	29376	3540	3625	4471	14158	18055	15136	24125	26490	25903	27532	33070	27908	32429	23624	26742	4134	4183	4038	13844	15906	14549	18650	17983	19984	23849	20559	16930	25360
286.63	28861	31523	36471	41748	40352	43854	9073	10215	8792	12076	20227	19376	19514	19961	26490	24503	28959	41273	49446	37606	27729	3514	3567	4447	14387	17670	14906	24319	26531	26190	25904	33753	29192	32935	23998	26373	4053	4058	3928	13728	15887	14726	18895	17945	19848	23416	19446	17067	23787
289.63	30097	32792	38323	42026	40631	43512	9162	10227	8589	12589	20680	19475	19582	19836	26235	25006	29579	41925	50264	37450	28204	3591	3324	4399	14131	18041	15023	25098	26428	26111	28126	33094	28393	33351	24046	25970	3932	4039	4020	13794	15955	14753	19388	17807	19821	23784	20183	17218	24437
292.63	29915	32820	38080	41807	40727	45202	9320	10481	8559	12506	20567	19653	19355	19677	26212	26098	29776	41772	50781	38672	28000	3611	3498	4447	14160	18025	15178	25562	26650	26455	27263	33647	27960	33339	24313	26746	4054	3974	3964	13724	15957	14713	19051	17854	20177	24069	20397	16835	24535
295.63	30108	31846	37678	40666	40944	44053	9228	10246	8704	12196	20448	19619	19751	19913	26215	25480	28278	41546	50048	36853	28015	3558	3513	4299	14340	17815	15290	24560	26365	26516	26814	34485	28925	33139	24135	26608	4126	4058	4024	13901	15664	14926	19102	17861	19979	24170	20329	17045	24253
298.63	29484	31228	35985	41479	41133	45458	8927	10218	8712	11574	20601	19485	19301	19886	26426	24699	27603	39968	50366	37202	27291	3643	3518	4465	14025	18002	15017	24011	26937	26098	26215	34247	28254	33122	23376	26585	4027	4062	3972	13488	15738	14401	19240	18277	20333	23608	19662	17046	24119
301.63	31227	34279	39968	40878	40881	44989	9393	10386	8488	13591	20545	19563	19805	19730	26630	25525	30169	42363	50214	38367	28779	3651	3583	4579	13871	17844	15086	24741	26932	26536	28408	33336	27852	33658	24532	26621	4079	3908	3981	14117	16009	14856	18946	18034	20398	23949	21007	16815	25712
[truncated: 32 more columns]

## Sheet: Plate2
Set Temperature	Setpoint 37°C
Excitation: 440/9.0, Emission: 482/9.0
Optics: Bottom, Gain: 100
	Aβ						[Scutellarein]/[Aβ]															[Luteolin]/[Aβ]															[7,8,2’-trihydroxyflavone]/[Aβ]
Time, Min							36:1	36:1	36:1	6:1	6:1	6:1	1:1	1:1	1:1	1:6	1:6	1:6	1:36	1:36	1:36	36:1	36:1	36:1	6:1	6:1	6:1	1:1	1:1	1:1	1:6	1:6	1:6	1:36	1:36	1:36	36:1	36:1	36:1	6:1	6:1	6:1	1:1	1:1	1:1	1:6	1:6	1:6	1:36
1.63	2233	2288	2281	2376	2448	2328	1955	1916	1979	2280	2244	2227	2307	2218	2252	2284	2236	2288	2299	2410	2320	1036	1142	1105	1916	1981	1901	2285	2264	2327	2414	4969	2326	2479	2339	2497	1514	1677	1548	2516	2615	2528	2394	2420	2172	2200	2379	2258	2364
4.63	2064	2067	2264	2197	2262	2245	1817	1868	1888	2123	2172	2140	2220	2159	2187	2332	2240	2155	2292	2289	2166	1139	1048	1137	1923	1940	1901	2191	2141	2228	2257	4433	2197	2286	2237	2189	1587	1581	1595	2405	2557	2499	2307	2328	2126	2096	2224	2258	2298
7.63	2138	2132	2134	2205	2167	2225	1800	1875	1909	2135	2060	2079	2183	2077	2085	2296	2080	2062	2214	2167	2191	1042	1066	1208	1767	1869	1827	2164	2168	2201	2177	4160	2127	2312	2151	2094	1674	1645	1578	2459	2479	2443	2165	2210	1982	2096	2325	2235	2130
10.63	1991	2060	2178	2145	2282	2182	1822	1818	1943	2062	2098	2022	2111	2061	2030	2214	2080	2026	2135	2184	2086	1112	1024	1075	1799	1832	1821	2135	2164	2132	2144	3456	2066	2244	2132	1558	1687	1656	1689	2419	2417	2390	2191	2276	1957	2162	2118	2079	2087
13.63	2100	2045	2004	2100	2077	2134	1765	1870	1797	2105	2075	2100	2174	1996	1985	2152	2056	2130	2061	2165	2134	1089	971	1154	1902	1851	1851	2096	2081	2081	2146	2575	2063	2242	2007	1653	1697	1647	1722	2402	2436	2350	2189	2233	1924	1956	2026	2188	2209
16.63	2031	2036	2154	2111	2109	2200	1892	1950	1938	2397	2077	2289	2201	2066	2070	2402	2102	2107	2110	2119	2141	1134	1093	1031	1876	2151	1838	2251	2171	2046	2024	2354	2058	2209	2047	1510	1688	1720	1683	2371	2431	2358	2218	2204	2265	2186	2064	2032	2204
19.63	1993	2065	2371	2193	2113	2243	1896	2236	2112	2941	2180	2850	2644	2268	2339	2809	2352	2214	2183	2355	2286	1124	1255	1217	2287	2800	1985	2861	2263	2368	2081	2308	2065	2153	2167	2061	1711	1751	1720	2339	2542	2487	2280	2292	3224	2274	2078	2023	2360
22.63	2102	2105	1966	2212	2458	2438	2025	2804	2730	4333	2563	3977	3516	2554	2777	3963	3055	2539	2313	2620	2757	1302	1958	1484	3242	4491	2587	4236	3149	2875	2231	2909	2147	2288	2297	3310	1832	1774	1790	2582	2856	2674	2465	2607	5391	2460	2061	2056	3076
25.63	2187	2265	2003	2463	3192	2958	2547	3959	3989	6302	3439	5669	5068	3250	3733	6329	4562	3214	2829	3536	3825	1808	2712	2022	4886	6841	4026	6468	4395	4118	2542	4252	2305	2815	3068	2225	2175	1972	1880	3040	3454	2953	3089	3020	9526	2827	2263	2433	4695
28.63	2739	2640	3531	2851	4639	3969	3386	4994	5536	8049	4774	7536	7126	4779	5359	9179	6824	4470	3972	5022	5961	2534	3547	2727	6771	8797	6130	8851	6303	5927	3220	6423	2905	3763	4467	3116	2579	2311	2341	3847	4192	3613	4158	4219	13042	4429	2570	2792	7585
31.63	3842	3547	3143	3763	6991	5909	4425	5755	6682	9259	6400	9000	8933	6539	7558	11682	8750	6378	5947	7025	8315	3233	4207	3394	8190	9914	7880	10559	8182	7908	4384	8814	4207	5467	6571	1930	3006	2848	2784	5044	5340	4816	5834	6110	15709	6205	3329	3924	10142
34.63	6124	5249	2554	5465	9393	7993	5574	6063	7386	10475	8036	9615	10233	8355	9248	13200	10339	8724	8404	9159	10169	3494	4418	3708	8962	9701	9158	11910	9756	9335	6284	10711	6163	7410	8661	1526	3649	3311	3488	6200	6268	5864	7355	7969	17493	8344	4787	5556	11750
37.63	8708	7812	3612	7493	11228	9973	6246	6429	8320	11181	8821	10715	11221	9535	10505	14293	11655	10144	10061	10819	11388	3671	4969	4401	9061	10443	9670	12804	10794	10450	8098	12155	7983	9222	10292	1773	3798	3553	3762	7029	7146	6771	8703	9167	19415	10141	6819	7442	13776
40.63	10838	9889	3834	9492	12497	11461	6395	6789	8988	13682	9827	11962	12281	10560	11479	16149	12957	11266	11551	11851	12924	3980	5105	4773	10021	10730	9972	13987	11663	11824	9597	13163	9500	10446	11486	1900	3880	3552	4141	7915	7558	7416	9453	10101	20155	11217	8741	9370	15348
43.63	12352	11137	2428	11148	14354	12752	6848	6308	8664	12512	10860	12905	13179	12005	12794	17140	13351	12296	12918	13155	14264	3534	4396	5089	10557	10964	9345	15305	13334	12498	10621	14092	10543	11430	12887	2142	3922	3832	4197	8638	8075	8032	10279	10879	21151	12561	10161	10721	15751
46.63	13895	12761	3189	12130	15575	14286	6646	6466	9010	13277	11874	14241	15304	13024	13669	18467	14650	13733	14527	14783	16520	3798	5042	5408	9550	9439	9240	17190	13437	13789	12335	16279	12158	12644	14129	1820	4132	3771	4258	9649	8737	9026	11272	12395	21634	12397	11105	11399	16936
49.63	15780	14506	4078	13412	17580	15729	5685	7810	9852	16878	13669	15013	16798	14918	14824	21937	18988	16290	17785	16714	17895	4060	4637	5397	10940	9640	10858	17956	16071	15309	13432	17586	14011	14471	16486	1593	4192	3853	4619	9571	9539	9870	12800	13754	22751	13365	12556	12413	19298
52.63	16698	15552	4736	14671	18637	17530	6968	6872	9407	14817	14975	16444	19046	16597	17186	20327	16240	17704	18103	18607	18450	3930	5157	5832	9608	10633	10675	19126	16005	16441	15232	19956	14721	15669	18112	1639	4072	3855	4734	10241	9800	10017	13568	14234	22867	13026	12777	13393	18193
55.63	19234	18540	5359	16598	21002	18860	6633	7523	9125	16708	15842	16566	19953	17156	18238	23665	19927	19122	20777	20504	21483	3909	5263	5603	11427	10690	12704	19803	19008	17988	18017	21131	17422	17782	19519	1667	3983	3890	4945	11153	10605	10584	15285	15493	23998	15188	14783	14829	18191
58.63	18617	18278	5318	17542	24207	20927	6939	7597	8974	17873	15405	16132	19674	18680	18886	26268	19210	20535	22183	21549	20506	3934	5260	5789	10975	10641	12345	19250	17484	18626	18376	20252	17980	18884	20295	1529	4095	3975	4884	11385	10745	11299	16534	16090	24608	15153	14816	16102	20359
61.63	21379	18893	8479	19867	25002	21168	6435	7521	9119	17089	17088	16778	20224	17924	20934	27883	22173	22895	24689	22372	20507	3776	5165	5922	10800	11247	14186	20323	18470	17533	20173	22237	18708	19975	21423	1664	3982	3789	4872	10913	10770	11668	15542	16227	26090	15469	15388	16786	21537
64.63	16757	16152	8203	19114	24442	25337	7240	6878	8202	13858	18632	15263	19815	17965	20690	22954	15685	20268	22404	18763	18599	3509	5173	5789	9365	12798	11722	19604	17182	17176	21831	24197	21064	21431	21950	2147	4188	3847	4663	10330	12442	10010	18089	18092	25545	13582	12610	17910	17377
67.63	19020	17249	10385	22837	27797	23777	6949	6938	9028	14234	17949	16536	21953	20238	21056	25800	18879	23212	24218	21147	21324	3650	4977	5916	10511	14641	11890	21678	17169	18234	20915	22906	19175	20055	21343	2065	4056	4039	4574	10954	11829	10883	16223	17313	26574	13675	14074	17810	19061
70.63	20760	19222	10608	21695	30186	28512	6592	7849	9256	15110	19814	18095	22191	19318	23193	27665	20182	24988	27192	23507	20775	3970	5211	6088	12257	16779	14677	20048	18343	18931	23450	23717	21914	25121	23438	1496	3983	4034	4805	11164	12579	11407	17981	18135	28636	14526	13749	18511	21847
73.63	21784	19235	11292	23118	29186	25922	6891	7868	8947	15393	18232	17754	20215	18967	23599	30699	22391	27933	28567	25811	22234	3787	5061	5931	11123	17033	13887	20674	20217	20011	21024	22443	21381	21690	23333	1419	4227	3852	4750	12465	11513	11791	16718	16699	27963	16499	15950	20135	21173
76.63	17505	16489	10759	24433	29257	28852	7821	7799	8000	12457	17053	14276	20214	19801	21930	25993	17251	25717	26902	21875	16777	3667	4588	5947	9611	18290	12831	19494	16660	17319	21220	21472	21428	22896	24960	2576	4168	4127	4730	10672	11850	9893	18030	17254	27679	14635	13737	19135	19182
79.63	23413	21725	12864	25998	31217	29357	7474	7957	8347	15443	18436	17753	21109	20261	24244	29312	21484	30716	30400	26532	21308	3773	4943	5898	11132	19623	13822	21893	19416	20058	21413	22259	20324	22316	25267	1531	4240	3870	4582	12556	11850	11693	16630	17231	29456	15555	14744	21913	21405
82.63	25263	21618	12980	27872	29977	28598	7386	7769	8392	14531	17496	17226	20733	20336	23662	30698	22748	31780	32982	27566	21181	3752	5093	6051	12123	20734	14177	20727	20508	21071	23551	22789	21735	24258	24125	1616	4181	3940	4786	11724	11576	12356	18321	16868	29016	16442	14964	22026	20431
85.63	23484	20153	14216	26898	31960	30212	7291	7734	8326	13788	17642	15761	22834	22214	23148	30927	22893	32048	32425	29277	18877	3586	4754	5908	12664	20364	15279	23940	18272	19597	22804	24106	20780	22022	24307	1490	4179	3928	4746	11604	12160	12013	16635	16755	30176	15412	14917	20882	22052
88.63	24154	22641	13404	28942	33949	31950	7695	7872	8145	14298	17699	15146	22287	22657	23617	31423	21512	33766	31390	26836	20043	3679	4588	6070	13068	21220	14005	21652	18376	20069	22101	22666	20994	22933	24420	1704	4225	3868	4580	11662	11620	11351	16760	17174	30441	15603	15014	21952	21229
91.63	22449	21451	13656	30705	34022	33998	7845	7926	8441	13421	18858	15930	22486	22003	23666	31514	21227	32469	33148	26355	18583	3533	5068	6086	13206	21286	14215	21863	18525	20438	22778	23751	21430	25301	23318	2324	4180	3933	4683	11721	12620	11816	16519	18394	31689	16339	15675	22286	22742
94.63	24709	22738	15332	33180	35774	32202	7807	8268	7709	13084	18788	15597	23281	23571	23821	32579	22861	33252	35560	27594	18102	3620	4672	6008	12016	21677	13439	21332	18361	20907	23660	23299	20408	23637	24103	1563	4273	3963	4574	11250	12107	12281	16231	18155	31432	15156	14070	22605	21982
97.63	25152	22643	16474	30130	35076	33864	7477	7830	8243	14200	19210	15142	22254	20914	24296	31293	25498	34061	35240	27403	20200	3416	4874	6124	13443	22467	13566	21687	18761	22079	24097	22038	20792	24562	25145	1664	4253	4039	4639	12610	12271	12930	17453	17910	33548	17482	16493	22257	23428
100.63	26358	24860	15734	31291	35014	35376	7514	8013	8021	14348	18434	15433	21659	21976	23765	32619	25166	35030	37635	29314	18806	3481	4783	5960	13481	22116	14106	22891	19967	21430	22595	20997	20543	23522	25712	1530	4306	4056	4704	11973	11740	13340	16648	18012	34086	17943	16144	22509	23443
103.63	25263	23698	16396	30474	36573	33158	8284	8004	8154	13453	19088	14544	22260	19829	25700	32366	23155	34272	36724	27685	18371	3519	4831	6189	12366	22058	13564	22014	19164	21479	24282	24431	20473	25364	25322	1947	4146	4056	4659	12569	12561	12440	17189	18826	34375	16126	15092	22105	24172
106.63	24397	23419	16660	32887	34961	34560	8072	8185	7905	13551	18194	14690	21652	21230	24162	32624	24443	34798	36551	26202	18897	3419	4533	5902	13082	22112	13575	22198	19300	22225	22575	22346	21444	23507	24813	1757	4363	4152	4556	12586	11473	11896	16770	18363	34125	17745	15899	23215	24534
109.63	30503	29365	18794	32353	36125	35754	7141	8416	8135	15200	18217	15866	21888	20327	25693	35631	29097	35888	36797	29413	21599	3513	4696	6035	13363	23661	13378	22123	20433	23188	24516	21972	21492	24732	26284	1499	4171	4263	4813	13059	12369	13534	17613	18431	34761	19254	18624	24375	25896
112.63	28921	26018	19897	35538	37431	35199	8075	8092	8015	14449	19204	14445	22071	21545	24304	35722	27771	36060	39131	29038	19174	3555	4622	5969	13375	23325	13537	22212	19712	23092	22500	22548	21697	25108	26681	1416	4283	4086	4735	13556	11706	13197	17010	18032	35172	17567	17423	25244	25895
115.63	26086	24291	16773	32869	37856	35114	8187	8128	7729	13570	18881	14066	22234	19829	24422	33719	25915	35049	37021	28917	18609	3569	4562	5680	12667	23152	13235	21840	18908	23301	23757	22667	21424	24736	25434	1473	4318	4108	4644	12467	11981	12475	17828	18445	35024	18096	16676	24274	24599
118.63	29307	29087	19302	33391	38034	35974	7954	8262	7884	14481	18464	15329	21443	21123	24998	36882	28701	37581	38879	30557	20122	3888	4369	5934	12849	23861	13008	22147	20423	24908	23762	21848	22101	25121	26625	2062	4436	4154	4720	12777	12187	12887	17410	18901	35724	20456	18880	26365	26332
121.63	23721	22018	16808	32421	37827	36694	8345	8659	7599	12887	18276	13418	21636	20434	25552	32428	24488	35228	37288	27781	18588	3494	4350	6063	11784	23486	12912	21673	19378	23279	24627	23018	22559	26094	26892	1600	4364	4199	4682	12315	12602	12195	18905	20027	36276	19483	18249	24115	23876
124.63	26645	24574	17247	32950	38661	36063	8389	8381	7796	12866	19213	14436	21857	20935	25877	34924	26429	36703	37778	29749	19371	3429	4379	5740	12465	23420	12276	22256	19185	23211	23762	23178	22049	25313	26120	1593	4347	4222	4715	12553	12735	13049	17066	19018	35606	19032	17313	25019	25155
127.63	26577	25527	17380	32171	38165	36158	8230	8551	8092	13167	19361	14995	21604	21398	26186	34575	26759	36415	38238	28152	19658	3489	4522	6029	11662	23648	12615	22219	19082	23952	24084	23619	21953	25665	26184	2934	4428	4275	4715	12307	12849	12646	18308	20727	36608	19741	18167	25218	26612
130.63	28361	26082	18687	35330	39430	36839	8489	8470	7461	12750	19198	14117	22194	21744	25797	36867	27866	38532	39737	29939	19038	3630	4517	6191	12215	23514	12587	22626	19080	24014	24738	23111	20804	26091	26555	2573	4475	4259	4722	12720	12965	13244	17574	19083	36896	18460	16974	27009	25914
133.63	28801	26167	19717	36534	38815	36314	8401	8232	7892	13983	18431	14878	22410	21772	26168	37648	29735	38162	39062	29411	19426	3665	4209	5927	11783	23751	13307	22131	19905	24478	23730	22585	21453	25464	27092	1754	4254	4177	4732	13438	12469	13193	17006	19502	36742	19104	18075	26492	26741
136.63	26470	25265	18051	33060	40309	37509	8372	8623	7694	12797	19283	14152	21744	20359	25867	34994	26028	37756	40022	28499	17968	3591	4217	5870	11522	23314	12479	22654	19309	23848	24592	24402	22972	26431	26721	1763	4457	4243	4701	12866	13251	13008	18345	21106	37310	19673	17659	25800	25644
139.63	30835	28127	21656	35918	39178	37463	7776	8869	7855	14919	18686	15709	21828	21518	25894	37560	29147	38312	39788	32631	21415	3644	4285	6068	12093	24255	12237	22681	20356	25312	24921	23557	22139	25417	26447	2642	4385	4468	4822	12666	12896	14178	17824	19707	37216	21579	20207	27429	27974
142.63	27574	26492	19837	34955	39798	38646	8271	8621	7738	13150	18979	14230	21708	21074	26740	37042	27204	38082	40683	29170	19573	3599	4089	5823	11590	23959	12344	21997	19891	25462	25377	24033	23232	27128	27335	1824	4400	4390	4819	12626	13173	13639	18008	20782	37486	20853	18649	26545	27029
145.63	26073	24877	19323	34247	39118	39492	8371	8658	7547	12570	18123	14106	21494	20881	26123	35719	26069	38571	39440	27926	18269	3414	4141	6060	11073	23738	11712	22125	19161	24666	24620	23457	22265	26140	26949	1613	4420	4273	4642	12846	12904	13010	18202	20699	37080	20714	19089	27049	26563
148.63	30398	29004	22269	36251	42701	38658	8128	8457	7830	13216	18516	14753	21609	21874	27638	38931	29344	38317	40389	31878	20203	3628	4242	6061	11562	23933	12654	23502	20207	25708	25912	24421	22692	27114	27758	3253	4391	4249	4666	12475	12901	14072	18079	20786	37707	21170	19590	27897	27714
151.63	29191	28744	20893	36249	41752	38426	8271	8674	7747	13352	18931	14345	22635	21597	27434	38065	28352	39475	40749	30902	19847	3647	4119	6054	11049	23641	12138	22689	20513	26230	24649	24673	22105	25834	26907	1778	4282	4267	4687	12670	13145	14021	17827	20668	37921	21049	19419	28437	27750
154.63	26093	24875	17432	33088	40290	39678	8338	8927	7625	12131	18030	14038	20757	19927	26190	35195	25559	36533	38295	26877	17217	3219	3934	5974	10613	23673	11817	22551	19713	25020	24675	24366	22113	25705	27168	2115	4471	4378	4769	12351	12305	12660	17640	20527	37885	22732	20613	26448	26806
157.63	28367	27880	19693	35423	41672	39522	8271	8778	7603	13076	19018	13287	21688	20625	27620	37985	28792	38193	41137	30772	19073	3553	3871	5954	10943	23808	11855	22928	21045	26895	25719	25152	22429	26877	27151	1552	4516	4352	4778	12410	12982	13933	18107	20810	37986	21238	19710	27971	28161
160.63	28680	27399	20522	35689	42285	38920	8257	8695	7526	13387	18859	13496	21671	21420	27109	37743	29154	38972	41274	31131	20359	3389	4035	5812	10960	23974	11725	23182	20760	26983	25180	25484	23485	27056	27535	1432	4537	4315	4871	12127	13318	13309	18012	21557	37894	21928	20364	28736	29165
163.63	32321	33408	24265	35825	42704	39513	7839	8780	7526	14434	18561	15009	21003	21386	26511	40522	33868	39035	42676	32997	20711	3611	4219	6042	10366	24117	12034	23373	22039	27521	25735	24109	23330	27451	28157	2534	4294	4324	4925	11642	12748	15008	17723	20623	38182	24194	22538	28937	30216
166.63	29337	29031	22854	36785	43446	40257	8405	8520	7683	14506	18819	14516	21954	21318	26655	39087	31031	39811	41936	30604	20733	3800	4081	5895	10512	24002	12005	23788	21454	27088	25122	24752	22603	26948	27869	1472	4418	4281	4636	11561	12766	14298	18035	20963	37880	22464	21102	29194	28976
169.63	28829	29738	23685	36985	42446	39917	8433	8591	7692	13717	19588	14143	22031	21929	26893	40069	31653	40256	42171	30516	21049	3538	4030	6011	10552	23851	11873	23705	21552	27984	24259	24729	22670	27254	27996	1576	4329	4365	4823	11417	12764	13832	18085	21211	38147	23121	21794	28772	29534
172.63	29615	29939	21904	36918	43368	39441	8140	8613	7729	13768	19210	14056	21477	21384	27159	39524	31919	39216	40770	31721	20582	3539	4092	6051	10286	24241	11504	23163	21942	27433	25525	24702	22786	26544	27627	3099	4448	4152	4717	11766	12452	14480	18195	21085	38202	23201	22168	29554	29737
175.63	30964	30723	23000	37662	42310	40352	8784	8663	7441	13556	18721	14206	20868	21950	27065	40424	32353	39760	41415	31193	19579	3459	4105	5896	10402	23765	11530	23351	21383	28448	25674	24220	23010	27031	28076	3343	4431	4234	4717	11756	12717	14503	17317	21561	38732	23470	21234	29725	28904
178.63	29727	29433	22580	36785	43155	40512	8347	8627	7386	13455	19291	13717	20778	21368	27385	38802	31653	40050	42306	32162	20755	3443	3940	5947	10025	23926	11533	23457	21767	27588	25876	25763	23521	26386	28048	1502	4416	4351	4778	11309	12844	14597	18085	21821	38365	23869	21139	29747	30178
181.63	28317	28617	23200	38200	43500	41234	8531	9101	7650	12771	18706	13502	21052	21450	26846	40217	31617	40884	42484	30504	19331	3592	4177	5949	10285	23572	11826	23883	21655	28475	26577	24485	23559	27048	29176	1458	4470	4309	4881	11125	13077	14320	18751	22300	38659	24035	21888	29705	29835
184.63	29517	30036	22445	38259	44827	41174	8424	8713	7521	12784	19238	13771	21459	20744	26884	39632	31875	39733	42294	29806	20410	3520	3911	5948	10196	23449	11213	24014	21606	28474	26086	25439	22584	26715	28290	3013	4429	4261	4791	11124	12704	14429	18284	22242	38845	24442	22297	30167	30384
187.63	29329	29526	22985	37776	42997	41738	8547	8758	7413	12623	18737	13850	21229	21213	27499	40058	31055	40187	42071	30633	19530	3681	3786	5786	9902	23315	11388	23888	21895	28241	27006	24771	23453	26521	28791	1703	4391	4416	4849	11190	12923	14411	18533	21844	38673	24705	21809	30769	30226
190.63	31017	31315	23622	39067	44025	40884	8499	8700	7510	13460	19080	14250	21387	21304	26988	41768	33758	42226	43429	31313	20193	3640	3819	5816	10204	23939	11329	23789	22153	29106	25882	24853	22683	26354	28502	2164	4503	4240	4823	10999	12844	14280	18144	22034	38756	25188	22753	31727	30727
193.63	31269	31339	24779	39698	43658	41873	8155	8536	7480	14073	18874	14689	20629	20786	27751	41121	34239	40652	43608	32887	20748	3543	3945	5886	10274	24085	11456	24122	22808	29103	25928	24194	22851	26704	28395	1561	4396	4317	4834	10931	12638	15181	18567	21860	39411	25965	23854	31644	31535
196.63	26668	28143	21570	37640	43480	41702	8355	9011	7507	12693	18583	13819	21453	20938	27106	38012	29926	39831	41851	28804	19193	3330	3698	5721	9588	23622	11012	24101	21883	28742	25451	24635	23817	27299	28345	1510	4317	4408	4837	10901	12512	14228	18333	22289	38776	25903	22837	31342	29983
199.63	28949	29427	23448	39133	44460	42539	8296	8902	7460	13016	19439	13579	21522	21324	28157	40235	32734	41008	43732	31637	20095	3492	3906	6023	9643	24053	11293	24191	22271	29567	26193	26038	24502	28058	28490	2039	4408	4302	4780	11012	12933	14778	18846	23016	39409	25691	22926	31768	30997
202.63	28640	29191	22777	38383	44173	42584	8554	9117	7481	12603	19161	13638	21300	21340	28154	40054	31411	40345	43222	30177	19235	3276	3674	5932	9485	23587	11199	24176	22009	29087	26803	25979	24192	28324	28136	1514	4511	4283	4781	11141	13448	14607	19032	22269	38878	25802	22399	32062	31094
205.63	30700	31377	24890	39242	44902	42096	8294	8696	7624	13561	19117	14291	21001	21347	28300	41046	33301	41019	43346	31954	20337	3592	3844	5803	9891	23821	10898	24173	23252	30086	25842	25310	23255	27707	27665	1752	4517	4349	4727	10935	13041	15163	18298	22382	39592	26576	24134	32544	30959
208.63	31352	31302	24887	39775	45913	43576	8322	8971	7420	14231	19535	14533	21525	21740	27933	41084	34428	41634	43527	31898	20894	3429	3765	5832	10130	23999	11143	24205	23094	29533	26351	25441	23393	27518	28774	1726	4482	4265	4860	11215	12859	14732	18854	22871	39188	26246	24063	32569	31208
211.63	29989	30792	24570	39243	45099	42930	8450	8783	7509	13325	19800	14198	22032	21590	27931	40491	33210	41117	43385	31671	20685	3309	3828	5783	9126	23742	10731	24457	23193	29678	26171	25825	24044	28257	28446	1658	4343	4340	4839	10863	13097	14781	18743	22964	39760	26247	24233	32762	31556
214.63	29707	31331	24478	38641	45732	42749	8174	8782	7343	13146	19561	13943	20947	21114	27679	40513	33499	40641	43560	31424	20990	3566	3755	5794	9482	23435	10870	24550	22672	30257	27378	26223	24116	28081	29537	1517	4427	4348	4783	10913	13062	15060	18333	23120	39295	26911	24534	32995	31379
217.63	31431	32276	25111	39621	45991	42314	8172	8928	7453	13761	19750	14478	21384	21642	28192	41106	34754	42182	44379	31261	20581	3383	3765	5698	9869	23702	11039	24395	22606	30427	26955	25688	23591	27940	29483	1474	4431	4292	4689	11122	13095	14963	18785	22706	39528	26202	24084	33260	32154
220.63	29602	30193	24210	38594	45929	43054	8355	9147	7586	13398	19576	13874	21348	21305	28628	40425	33473	40638	44463	30567	20322	3239	3703	5870	9358	23825	10802	24113	23194	29891	27075	26346	24099	27717	28644	1515	4382	4330	4839	11120	13036	14627	19333	23353	39575	26935	24352	33185	31981
223.63	30070	31915	24497	39513	46049	43279	8372	8850	7562	12935	19593	14180	22099	21025	28406	40867	34753	41527	43880	31789	20323	3389	3551	5670	9658	23544	10832	25029	23147	30566	26679	26195	24545	28615	29284	1658	4306	4320	4861	10881	13283	15006	19114	22818	39492	27307	24363	33188	32191
226.63	29002	30141	24442	39398	46249	43586	8336	8931	7635	12989	19379	13945	21357	20945	28103	41410	33804	41573	43772	30805	20173	3408	3736	5843	9392	23523	10997	24705	22958	29940	27687	26791	24536	28216	28899	3327	4366	4188	4875	10895	13041	14757	19347	23146	39905	27131	23849	32678	32466
229.63	30251	31921	25651	39915	46367	43114	8286	8882	7415	13952	19505	14341	21457	20952	28464	41051	34549	42322	44370	31921	20797	3372	3565	5750	9034	23473	10489	24196	23264	30411	27635	26458	25010	27902	29250	2994	4349	4259	4839	11034	13032	15111	19489	22900	39811	27612	24729	33079	32339
232.63	28399	29847	24288	38877	46107	43907	8476	9211	7529	13022	19055	14089	21406	21034	28322	39918	33161	40729	43673	29400	19651	3222	3566	5695	9087	23639	10946	24382	23045	30516	26276	26708	25029	27501	29323	1462	4227	4380	4947	11051	13266	14744	19159	22988	39586	27293	24882	33954	31957
235.63	28736	30585	24781	39578	46471	44094	8552	9073	7564	13021	19198	14132	20922	21328	28732	40093	33610	42291	44424	30130	20423	3432	3540	5790	9306	23869	10668	24796	23063	30030	27746	27018	24921	28700	29555	1536	4404	4330	4803	10861	13302	14742	19567	23557	39728	27512	24335	33751	32500
238.63	30324	32034	25822	40083	48302	43144	8360	8655	7329	13980	19677	14366	21593	21510	28441	41307	35130	41821	44940	31667	20541	3346	3586	5848	9063	23764	10779	25057	23512	30957	27959	27034	24971	28011	29023	1379	4412	4366	4684	10985	13649	15543	19235	23204	40089	27489	24950	33237	32416
241.63	32032	33609	26899	39891	47645	43519	8142	8748	7456	14177	19493	14739	21288	21267	28244	42327	35746	43353	45739	32929	21152	3416	3782	5616	9031	24017	11004	25098	23472	31829	26964	26444	24893	28171	29236	3124	4431	4338	4643	11139	13206	15401	19414	22976	39930	28521	25608	34205	32650
244.63	31390	33481	26014	39752	48447	44172	8283	8930	7653	14167	19996	14651	21204	21622	28712	41615	34978	42550	45159	32878	21100	3362	3631	5717	9123	23511	10524	25229	23692	30897	27851	27323	24871	28679	30024	2711	4335	4377	4753	11092	13789	15095	19807	23434	39957	28397	25228	33919	32856
247.63	31817	34471	27084	41046	47558	44028	8013	8841	7622	15262	19265	14826	21282	21294	28578	41729	36545	42931	45644	31739	21523	3416	3599	5901	9154	24125	10842	25587	23982	30979	27487	26468	24771	28031	29491	1497	4434	4362	4698	10912	13118	15584	19640	23736	39996	29245	26555	34429	33598
250.63	29121	31168	25326	40882	47819	44031	8374	8934	7373	12782	19429	13546	20574	21466	29116	40090	33815	41696	44784	30558	20155	3352	3649	5730	8757	23896	10551	24877	23768	31049	26883	26790	25174	29228	29718	1457	4479	4426	4802	10941	13339	15228	19641	23450	39808	28755	25621	33886	32824
253.63	32232	34679	27439	41694	47899	44085	8155	8813	7377	15005	19658	14702	21485	21228	29225	41842	36460	42174	45823	32529	22093	3406	3431	5802	9028	24069	10616	25491	24290	31641	27212	26700	25432	28688	29794	1482	4287	4362	4774	11130	13169	15501	19254	23459	39609	29481	26553	33865	34301
256.63	30088	31920	26336	41198	47955	44092	8341	9048	7427	13016	19620	13966	20928	21217	28831	40380	35092	42184	45777	30370	20324	3272	3631	5684	8836	23702	10532	24510	23721	31668	27830	27321	25697	28715	29976	2034	4247	4404	4828	11096	13534	15048	19627	23731	40250	28990	26259	33998	33518
259.63	29897	32745	26373	41871	48114	44550	8464	8780	7279	12703	19252	13728	21213	21107	29642	41309	35303	41693	46681	31223	20350	3339	3536	5706	8946	23440	10588	24719	23724	31264	27604	27520	25725	28974	29910	1684	4283	4385	4766	10841	13378	15137	19696	24015	40036	28694	25968	34267	33657
262.63	29453	32447	26720	41023	47877	44815	8273	9155	7331	13434	19744	14089	21154	21330	28968	41126	35159	42308	45317	30890	20398	3231	3525	5772	8650	23792	10530	25075	23897	31517	26989	27334	25659	28791	30056	1789	4362	4272	4763	11173	13470	15115	19961	23488	39941	29383	26022	34364	33963
265.63	30600	33680	27587	41727	49419	44789	8102	8857	7412	14481	19594	14213	21514	21365	28997	41575	35929	42256	45697	32832	21292	3259	3459	5702	8963	23932	10428	25032	24198	31522	28163	27148	25715	29264	30724	1620	4313	4341	4771	11021	13560	15959	20183	24181	40227	29805	27285	34805	33766
268.63	30752	33295	27483	43164	48894	43942	8220	8671	7212	14522	20024	14659	21680	21138	29270	41278	36748	42062	46310	32091	21529	3306	3587	5791	8793	23364	10644	25450	24448	31324	27921	26792	25311	29280	30345	2614	4365	4277	4675	10947	13436	15429	19316	24103	39956	29667	27396	34684	33986
271.63	32825	35598	28918	42324	49051	45136	8045	9157	7535	15331	19645	15507	21539	21443	29056	42256	38723	42957	47124	32363	22554	3389	3549	5715	8673	23793	10595	25224	24744	32265	27602	27456	26268	29262	30037	1585	4276	4297	4669	10830	13303	15665	19858	24086	40488	30236	27800	34788	34313
274.63	31330	34866	28484	41311	49213	45436	8010	9009	7407	15064	19841	14871	21004	21647	29151	41939	37023	42974	47498	31277	21965	3371	3677	5651	8612	23786	10655	25290	24172	32188	28080	27102	25986	29217	29903	2230	4296	4381	4668	10881	13248	15839	19595	23952	40297	29703	28146	35053	34681
277.63	31116	34623	28548	42263	49540	45034	8020	8833	7386	14773	19802	14526	21429	21425	28825	42174	37166	43046	46077	32976	21966	3420	3525	5600	8369	23529	10392	26071	24579	32558	27666	26899	26057	29748	30378	1486	4284	4322	4797	10892	13349	15840	19607	23752	40611	30250	28511	35168	34769
280.63	32739	36483	29376	42649	48933	44620	7772	9052	7553	15118	19674	15178	21287	20975	28624	42173	37662	43322	46578	32796	23094	3414	3531	5610	8490	23887	10450	25747	24593	32727	27965	27494	26248	29319	30148	1511	4272	4324	4768	10971	13413	15700	19822	24368	40862	30914	28904	35098	34910
283.63	30142	33485	27897	42646	49318	45233	8181	8780	7320	14623	19881	14196	21401	21200	29393	41289	36414	42012	46558	32913	21870	3375	3457	5668	8370	23653	10437	25304	24167	31939	28024	26763	26444	29150	30788	1495	4257	4206	4753	10849	13694	15619	19539	24274	40333	30458	28087	35210	34530
286.63	31399	35279	27844	42522	49308	45499	8057	8739	7457	14110	19777	14567	21290	20993	29353	42019	37148	41912	46034	32541	22084	3399	3466	5579	8732	23605	10574	25424	24543	32318	27935	27872	26008	29210	30336	1596	4238	4307	4713	10997	13556	15465	19850	24025	40983	30903	28291	35228	34957
289.63	31902	35225	28812	42955	49719	44991	8028	9032	7465	15019	19995	14649	21331	21147	29177	42306	37270	42128	47404	32814	22364	3307	3543	5585	8609	23645	10413	25418	24673	32493	27715	26970	26325	29505	30693	2324	4244	4283	4617	11012	13449	15425	19691	24296	40740	30806	28741	34718	35162
292.63	32808	36532	29692	42936	49750	45086	7964	9259	7305	15641	19737	15321	20942	21282	28947	43048	38171	42437	46390	33292	22921	3402	3515	5600	8464	23847	10230	25713	24542	32423	28865	27376	26480	29691	30892	1382	4174	4334	4795	10896	13666	15964	19739	24551	41131	31126	28528	35000	34855
295.63	30949	35193	28502	43005	50180	45153	8112	8943	7373	15262	19679	14667	21359	21159	29065	41012	36579	42398	47264	33171	22384	3384	3574	5562	8293	23492	10303	25720	24917	32741	28417	27248	26732	29350	30695	1513	4143	4234	4614	11111	13264	15844	20087	24340	40928	31106	28049	35456	34742
298.63	32679	35930	29431	42488	50066	45698	8011	9181	7338	15605	19761	15484	21041	21343	29172	42203	38396	43128	48151	33380	22826	3491	3458	5781	8351	23705	10710	25463	24852	32700	28149	27537	26326	29689	30480	3270	4317	4277	4748	10818	13454	15955	20010	24163	40785	31368	28445	35212	35711
301.63	33472	37913	30665	43096	50805	45457	7979	9356	7232	16121	19805	14960	21493	21208	28892	43100	38693	43342	47322	33475	22744	3417	3522	5673	8146	24118	10185	25366	24854	32870	28288	27604	26630	29919	30927	1867	4146	4240	4816	10940	13561	15798	20386	24226	40513	31606	28357	35829	35686
[truncated: 32 more columns]

## Sheet: Plate3
Set Temperature	Setpoint 37°C
Excitation: 440/9.0, Emission: 482/9.0
Optics: Bottom, Gain: 100
	Aβ						[Scutellarein]/[Aβ]															[Luteolin]/[Aβ]															[7,8,2’-trihydroxyflavone]/[Aβ]
Time, Min							36:1	36:1	36:1	6:1	6:1	6:1	1:1	1:1	1:1	1:6	1:6	1:6	1:36	1:36	1:36	36:1	36:1	36:1	6:1	6:1	6:1	1:1	1:1	1:1	1:6	1:6	1:6	1:36	1:36	1:36	36:1	36:1	36:1	6:1	6:1	6:1	1:1	1:1	1:1	1:6	1:6	1:6	1:36
1.63	2149	2269	2349	2375	2268	2573	1931	1887	1905	2133	2258	2139	2161	2119	2178	2201	2089	2541	2261	2289	2150	1732	1789	1475	1964	1787	1877	2109	2067	2059	2324	2148	2099	3211	2132	2178	2330	2285	2184	2556	2756	2661	2245	2286	2201	2276	2213	2376	2417
4.63	2042	2104	2248	2252	2275	2239	1920	1838	1855	2090	2127	1989	2102	2020	2027	2045	2112	2262	2144	2218	2046	1772	1648	1302	1776	1796	1949	2022	2052	1987	2282	2024	2086	2931	2064	2111	2181	2147	2047	2508	2630	2554	2144	2217	2259	2107	2180	2201	2226
7.63	1956	2075	2066	2114	2132	2251	1831	1797	1729	1997	2102	1893	2057	1921	1963	1926	1963	2078	2080	2045	1914	1694	1627	1311	1898	1699	1834	2019	1905	1981	2269	2017	1982	2993	1912	1999	2090	1974	2077	2420	2547	2399	2132	2217	2092	2055	2163	2137	2185
10.63	1965	2108	2065	2057	2051	2200	1748	1746	1777	1989	2006	1885	1975	1758	1920	1871	1896	1991	1889	1932	1889	1588	1590	1363	1621	1708	1783	1861	1866	1935	2226	1936	1932	2800	1888	1949	2061	1988	2046	2330	2395	2449	2013	1997	2073	1906	2036	2020	2169
13.63	1891	1942	2066	2115	2181	1885	1775	1743	1777	2037	1963	1861	1933	1857	1935	1842	1899	2009	1941	1987	1977	1577	1538	1230	1621	1643	1782	1906	1884	1885	2171	1828	1895	2780	1908	1920	1921	1962	2003	2328	2331	2330	2061	2035	2146	1928	2081	1968	2064
16.63	1863	1965	2055	2161	2074	2138	1713	1755	1648	2033	2039	1876	1978	1799	1896	1872	1842	1982	2012	2043	1889	1454	1457	1154	1946	1672	1884	1862	1931	1848	2158	1900	1863	2716	1885	1850	1933	1906	2008	2295	2410	2288	1935	2086	2039	1993	1996	2069	2233
19.63	1928	1956	2053	2019	2088	2476	1675	2029	1733	2439	2227	1971	2024	1781	1917	1858	1800	1932	1868	1912	1853	1430	1577	1232	2643	2065	1903	1952	2014	1952	2251	1962	1970	2763	1900	1870	1984	1969	1976	2267	2302	2328	1986	2000	2114	2040	2069	2067	2454
22.63	1939	2194	2260	2201	2232	2665	1815	2626	1737	3592	2807	2174	2238	1798	1984	2177	1821	2055	1963	1917	1875	1497	1810	1083	4178	2912	2357	1918	2874	1990	2394	2127	2095	2779	1871	1843	1991	1936	1998	2342	2413	2527	1985	2172	2260	2225	2067	2162	3414
25.63	1929	2752	2582	2490	2643	3054	2149	3700	1997	5640	4284	2755	2694	1789	2003	2379	1849	2262	1935	1879	1899	1660	2470	1241	5994	4693	3472	2287	4621	2288	2501	2271	2356	2723	1904	1828	2186	1953	2061	2426	2694	2775	2036	2213	2376	2633	2193	2315	5575
28.63	2030	4345	3911	2780	3593	4488	2706	4717	2526	7431	5941	3782	4248	1908	2048	3979	1867	2612	2004	2055	1943	1991	3418	1222	7007	6576	5118	3145	6635	2859	3279	3227	2852	2772	1909	1851	2441	2077	2195	2594	3058	3308	2435	2676	2410	3688	2327	2849	8082
31.63	2368	6453	6128	3675	5481	6368	3392	5422	3263	9568	7234	5042	6113	2096	2227	6155	1973	3786	2075	1989	2170	2375	4497	1401	7395	7560	6395	4957	8563	3774	4552	4995	4074	2742	2209	1983	2614	2168	2607	2887	3856	4083	3213	3825	2788	5137	3223	4168	10279
34.63	3302	8220	8247	5431	7509	8049	4340	5816	4186	11536	8946	6302	7984	2777	2831	8539	2148	5751	2265	2034	2694	2784	5379	1665	7765	8019	7621	7108	10858	5358	6806	7393	5995	2868	2828	2393	2814	2465	2944	3532	4610	4926	4521	5047	3583	7390	4380	6167	10557
37.63	4957	8500	10819	6912	9940	10095	5371	5997	5294	13564	10060	7555	10157	4265	4341	9964	2657	7995	2955	2113	3885	3269	6034	2007	7786	7592	8419	8844	13757	6707	8927	9307	8281	3132	3873	3339	3142	2746	3335	4375	5477	5585	6286	6703	4998	8633	6585	7721	10139
40.63	7240	7635	11600	8727	11706	11344	5573	6025	5674	13427	11385	9399	12908	6441	6244	9994	4145	10039	4293	2485	5969	3486	6497	2385	7840	7201	8065	11665	15004	8224	10822	11148	10262	4004	5997	5205	3207	3040	3608	5171	6156	6168	7554	8082	6420	9889	8760	9500	10816
43.63	9024	8203	11911	10615	12938	11807	5744	6249	6001	13044	11701	10915	13846	8505	8311	10149	6106	11192	6058	3341	8131	3756	7160	2630	7792	7120	8086	12825	14639	9476	12649	12268	12047	5618	8040	7004	3255	3113	4004	5806	6978	7100	9017	9461	8040	10053	10133	9455	10515
46.63	10719	8571	11881	11409	12865	12203	5456	5771	5893	13589	11829	12376	14823	11131	10469	9525	7837	10513	8103	5172	10982	3816	6900	2992	7358	6650	7981	12350	14825	11368	13104	12268	11827	7555	10739	9320	3337	3378	4131	6577	8094	8068	9521	9678	10188	9588	10112	9480	10108
49.63	11929	8379	11648	11983	12884	12702	5455	6124	5620	11972	11894	13424	14544	13158	13577	9512	9742	10676	9685	7283	13403	3895	7788	3133	7214	6891	7915	12368	14456	12207	12976	12438	12408	9510	13660	11708	3259	3403	4168	7320	8556	8867	9095	9243	12561	9597	10100	9468	10465
52.63	11401	8049	11984	11786	12807	12466	5817	6146	5947	13202	12377	13174	14884	15355	15700	8868	10511	10749	11880	8964	15843	4255	7758	3330	7412	6656	9068	12250	15198	13823	13281	12391	12362	11543	15472	14214	3476	3670	4410	8301	8670	9064	10230	10383	13319	9524	9646	9399	10127
55.63	11705	8991	11702	12120	13255	12565	5245	6234	6003	12369	12575	13492	15229	16720	16682	9524	9587	10467	12640	10816	15618	4074	7531	3541	7292	6722	8082	12089	13265	12217	12362	12561	12610	14443	14761	14878	3409	3875	4443	8845	9117	9877	10163	9978	13131	9453	9852	8864	9955
58.63	11395	8948	11960	12659	12989	12939	5684	6081	6240	13207	12590	13603	16180	17057	16568	8839	10552	10713	13343	12331	16138	4205	8163	3623	7023	6572	8761	11455	13745	12641	12434	12532	11983	15436	14845	15337	3538	3945	4562	9821	9748	10689	10044	9941	13530	9168	9386	9314	9505
61.63	12498	9271	12207	13810	14721	13518	5906	6090	6583	14627	12066	14036	17179	18290	15624	9222	10432	11585	13012	12611	17523	4440	8012	3646	7736	6507	8411	13904	14568	13840	12675	12888	12742	16427	16600	16556	3729	4028	4482	10048	10471	10724	9991	10748	13816	9361	9696	9637	9699
64.63	11711	8820	12044	12529	13698	12538	5778	5914	6161	13397	12145	13509	14971	17031	16206	9455	10214	10604	11511	13712	16744	4263	7825	3840	6962	6491	8994	12329	14173	13691	12870	13075	13212	16249	16336	16331	3564	3993	4706	10197	10000	11306	9825	10322	14771	9053	9453	9081	9568
67.63	11617	10000	12274	13154	13313	12560	5435	5996	6139	12385	12090	13197	16250	17805	16476	9469	11725	11069	12470	13174	15901	4248	8626	3631	6907	6269	9147	11789	13286	12048	12170	13915	12616	18221	15850	17114	3461	3940	4642	10585	10020	10983	9760	10349	15069	9318	9898	9110	9187
70.63	11066	9699	12957	13297	14145	12361	5448	5814	6533	14046	11870	13816	15950	18016	17470	9515	11677	10715	13488	13057	15537	4237	8627	3763	6967	6729	9324	13238	15962	12805	12842	13102	12456	17376	15136	17399	3746	4064	4796	11267	10234	11015	10169	10628	15591	9384	9656	9046	9407
73.63	10844	9169	12042	13246	14012	14006	5263	5845	6258	13534	11836	14006	16441	18111	17036	9455	11675	10928	13827	14167	17493	4235	8394	3872	6718	6436	9142	12691	15726	12616	12864	13515	12878	17492	16484	17210	3630	4231	4662	10963	10675	11556	9975	11163	15653	9001	9922	8777	9224
76.63	11848	9010	12928	13163	14432	13120	5524	5800	6208	13471	12547	14350	17348	19850	17848	9286	11860	11270	12860	11887	16443	4504	8605	3703	7381	6600	8854	12866	15438	14043	12384	13574	13027	18392	17593	18693	3650	4196	4725	11059	10445	11848	10360	10957	15971	9822	10144	8956	9270
79.63	13382	8932	13131	13811	14425	13206	5228	5729	5877	13398	11778	14103	16143	20319	16759	9010	11534	10486	11901	12742	15815	4446	8351	3577	6984	5995	9879	12733	15041	12369	12650	13476	12650	18531	18333	18792	3517	4133	4812	11466	11046	11845	10439	10171	15936	9518	10138	9207	9516
82.63	11130	8665	13080	13915	14270	13983	5544	5907	6534	14127	12145	14441	16421	19204	16549	8857	11861	11666	15274	14731	17564	4392	8083	3747	6772	6381	9798	13016	15842	13545	12539	13373	12524	18526	18075	18837	3769	4114	4823	11609	11013	12115	10211	10380	17409	9409	9576	9059	9713
85.63	11305	8735	13619	13684	13626	13798	5384	5828	6393	13269	12274	14792	15444	19807	16328	8747	11962	11873	12864	12088	16538	4301	8130	3637	6881	6262	9313	12387	15942	13614	12863	13633	12751	18228	17131	19233	3557	4208	4576	11662	11334	11855	9705	9969	15666	9179	9964	9244	9524
88.63	12626	9174	12976	14342	13962	14091	5300	5870	6530	14236	12043	14253	15866	19660	17914	9053	10189	11565	13454	11643	16788	4448	8376	3710	6704	6399	9333	12685	15323	13850	13162	13895	13585	18833	18094	19560	3563	4254	4716	12199	11137	12623	9690	9995	16353	9813	10698	9297	9162
91.63	11176	8460	13489	13473	15221	13677	5650	5747	6621	14166	12436	14930	16208	20310	18050	9243	11638	11606	14672	12909	16202	4450	8619	3719	7059	6312	9683	13101	14869	14121	12456	13412	12139	19053	18062	20025	3726	4228	4749	11948	11269	12826	9443	9423	16777	9398	10086	9675	9361
94.63	13446	9045	13496	13990	13083	13671	5130	5675	6280	12484	12530	14489	15547	19925	18478	9797	11047	11349	11641	10903	16966	4176	8772	3680	6823	6390	8936	12690	15608	12412	13655	13925	12853	18545	17653	20578	3355	4219	4780	11907	11146	12431	10358	9580	16385	9193	10138	9575	9644
97.63	11561	8841	13655	14730	13655	14034	5879	5571	7196	13934	11853	15517	15743	20150	17183	8871	12244	11826	15849	13744	18052	4447	8830	3578	6821	6294	10315	14683	15018	13976	12827	13213	12806	18247	18816	19604	3765	4384	4671	12491	11653	12626	9337	9333	16282	9426	10286	9224	8890
100.63	12452	8570	14490	14524	14091	14038	5708	5658	6347	14446	11634	14177	15184	20415	18076	9283	10675	11602	13891	11960	16863	4342	8712	3753	6824	6141	10314	13508	15672	13829	13409	13140	12735	18897	18122	20257	3721	4297	4740	12477	11160	13363	9732	9508	16279	9068	10485	9957	9571
103.63	12317	9540	13733	14409	13501	13865	5771	5579	6481	12998	12241	14444	15681	20556	19164	9178	10494	10713	13060	11029	17792	4207	8567	3623	6725	6523	9784	13590	15498	14335	13500	13728	13704	18883	17837	20197	3658	4285	4703	12573	10774	13048	9761	9948	17121	9241	10155	9803	9234
106.63	12348	8614	14261	13866	14019	13988	6179	5841	6968	14062	11886	14368	15044	19242	16900	9123	10111	11307	14948	14036	17078	4443	8526	3681	7008	6428	9765	14512	14467	14602	13508	13779	13404	18874	18942	19918	3766	4183	4624	12182	11218	13324	9011	9011	16552	9298	10416	10179	9366
109.63	13542	9288	14218	14796	13345	13956	6403	5742	6505	14399	12392	14926	14315	20984	18063	9502	10529	10891	12865	11250	17889	4349	8718	3724	6506	5844	9348	12218	15869	12061	13484	14091	12816	18369	17224	22257	3708	4258	4806	12508	11055	13571	9139	9366	16329	9351	10204	10049	8979
112.63	12713	9045	14175	14653	13480	13774	7156	5574	7332	13954	11977	15652	15837	21189	17797	9881	10692	11821	14773	12493	18061	4378	8680	3569	6872	6537	9814	14329	15925	15355	13379	13864	13158	18479	18177	21021	3953	4140	4690	12360	12161	13918	8936	9540	16411	9712	10803	9812	9325
115.63	12720	8222	13968	14853	13054	13619	7293	5589	6731	13723	12038	16039	15558	20688	18329	10029	10321	11708	13666	11791	18264	4269	8763	3638	6581	6412	8971	13963	15501	14614	12854	13814	13039	18998	17520	22362	3755	4138	4658	11750	11837	13693	9028	9373	17026	9553	11111	9946	9089
118.63	14479	8829	14214	13983	12890	13762	7338	5549	6723	12549	11402	14470	14957	21274	17914	9025	10148	11828	13359	12127	17581	4126	8199	3577	6547	6238	9121	13232	16472	14012	13579	13766	13677	19842	18154	21482	3704	4304	4685	12114	11521	13674	8725	9077	16678	9551	11209	9935	9416
121.63	13766	8771	14536	14461	13455	14229	7228	5495	6598	13678	11851	14896	14424	21104	18791	9730	10675	11797	14614	12968	16767	4497	8366	3477	6646	6256	10098	13189	15889	15562	13755	13801	12434	18193	19233	23067	3707	4318	4712	12714	11688	14231	8832	9254	16226	9560	10349	10508	9448
124.63	14371	9242	13958	14795	12757	13924	7572	5523	7068	13435	11545	14243	14157	22142	17950	10033	10559	11452	12983	11931	17608	4169	8832	3510	6538	6463	9472	13268	16516	14865	13918	14095	12616	18924	17501	22559	3887	4177	4598	12443	11822	14418	8998	9157	16435	9275	10603	10240	9211
127.63	12974	9231	14225	14941	13755	14093	7757	5530	6993	13741	11299	15477	14231	20659	18313	9669	10133	11869	14668	12536	18922	4433	8179	3631	6546	6283	9750	13415	15174	15026	13986	13786	12959	18939	17517	23188	4017	4221	4709	12263	11969	14590	8976	9161	17002	9512	11270	10319	9013
130.63	14324	8914	13938	14212	13629	13143	7174	5489	7082	13258	11337	15917	13918	21995	17991	9630	10611	11942	14465	12555	18189	4308	7975	3415	6441	6316	9409	14120	15507	14601	14296	14081	12662	18779	18575	22538	3973	4231	4679	12628	11974	15163	8628	8657	16705	9656	10724	10135	9004
133.63	13771	9050	14086	14926	13422	14598	7004	5335	6762	12552	11444	14937	15285	20968	17366	9428	10146	11239	14659	12937	17757	4308	8104	3567	6677	6460	9376	13573	16230	14549	13649	14005	12854	17958	17931	21712	4150	4270	4640	12265	11572	14188	8858	9013	16635	9509	11064	10410	8994
136.63	14314	8746	14274	14724	12733	13949	6647	5433	6929	13362	11236	14823	14433	21396	16993	9009	9814	12560	12462	12260	17817	4362	8292	3657	6765	6518	10036	13079	16042	15029	13692	13644	13118	18720	17977	23029	4051	4047	4598	11975	11764	14390	8735	8467	16575	9569	11279	10218	9396
139.63	15712	9595	14463	14511	12868	13696	6756	5508	6630	13774	11353	14079	14260	21141	18161	9355	10138	11390	14374	11360	16940	4160	7970	3449	6184	6223	9465	13151	14817	14599	13730	13689	12595	19310	19190	23884	4135	4210	4605	12024	11725	14924	8914	8447	15690	10100	10901	10553	9147
142.63	13618	8864	14402	14767	12218	13914	6769	5546	7403	13955	11140	15047	14349	21007	17422	9449	10289	12319	14513	13726	17252	4272	7880	3541	6360	6577	9831	14532	15530	15725	14144	13700	13568	18321	17518	22916	3929	4183	4915	12423	12097	14891	8181	8523	16976	9658	10851	10395	9299
145.63	14720	8979	14766	15348	13360	14362	6863	5428	6816	12763	10830	14958	14655	20756	17447	9061	10297	12049	14669	13293	17587	4126	8082	3467	6586	6681	9972	14469	15292	13965	13807	14489	13397	19543	17964	23908	4055	4176	4664	12347	12346	14524	8780	8808	15844	9721	11655	10875	9233
148.63	14946	9492	14605	15382	12493	13098	6938	5322	7353	12763	11092	15615	14290	21840	17644	9157	10437	12404	15201	13167	18535	4365	7980	3450	6191	6411	9940	13650	15517	14241	14443	13456	13289	18439	17778	23560	4035	4214	4758	11819	12123	14912	8175	8183	16893	9705	11594	10563	9088
151.63	15366	8963	14214	14532	12200	13492	6723	5416	6834	13476	10979	14956	12603	21231	17606	9589	10248	12367	14033	11632	17829	4213	7788	3414	6391	6175	9482	14029	15011	13294	14126	13183	13223	19370	18127	23707	4075	4223	4673	11752	11919	14759	8677	8636	16144	10049	11106	10668	9238
154.63	17548	8479	14029	14856	12702	13905	6808	5259	6741	13456	10790	14963	13421	20720	18438	9237	9120	11525	12309	10519	17862	4234	7740	3453	6527	6097	9317	12432	15667	12951	13996	14074	13253	19423	17700	24265	4046	4245	4497	11349	12192	14867	8617	9174	17279	9453	11157	10633	8852
157.63	15110	8663	14749	15154	12016	13787	7015	5496	7193	12936	10587	14612	13532	21002	16664	8862	10059	12360	14606	14702	18466	4221	8107	3438	6401	6435	10805	14213	15237	15022	14327	13533	13376	19169	17792	24002	3757	4233	4308	12304	12324	15047	7896	8342	16578	9910	11358	10395	9168
160.63	16291	8799	14476	14708	13064	13698	6886	5253	7003	13385	10700	14880	14065	21579	18078	8940	9937	12632	12905	11470	18027	4134	7731	3520	6691	6244	10505	14090	15148	14028	14008	13818	13006	19742	18189	24365	3952	4177	4232	12112	12089	14725	8314	8669	16198	9799	11166	10590	9190
163.63	15948	8523	14593	15240	12568	14039	6831	5438	7126	13358	10744	15811	12937	21393	17911	9226	9775	12158	14192	12430	17782	4152	7968	3409	6661	6317	9938	14030	14818	13684	14267	13729	12722	18688	18612	25117	3920	4195	4149	12283	12133	15087	8443	8559	17081	9824	11378	10581	9213
166.63	16288	8813	14470	15881	12701	13705	7063	5376	6803	12654	10800	14843	13785	20981	18021	8958	9660	12661	14078	11753	18199	4179	7615	3405	6489	6447	9911	14111	15106	14170	14057	13626	13198	18767	19175	24328	3883	4141	4218	12865	12151	15066	8547	8153	16859	9909	11142	10689	9287
169.63	15337	8668	14980	15169	12214	13691	6939	5185	7293	13387	10487	14891	12802	21456	17331	9468	9930	12372	14615	14288	17416	4001	8087	3363	6639	6252	10135	13995	15309	13696	14287	13217	12539	19234	17771	24351	3989	4174	4130	12242	12216	15155	8576	8508	16815	9625	10975	11384	9297
172.63	15164	8358	15013	14997	12586	13905	6875	5310	7307	13289	10225	14708	13560	21216	17116	9816	10551	12720	15015	13382	18573	4206	7729	3634	6593	6120	9739	14533	14581	14034	14668	13492	13226	18968	17825	24399	3950	4163	4154	12419	12330	15385	8238	8579	16834	9520	11256	11055	9021
175.63	14788	8787	15621	15537	12733	13710	6919	5370	7330	12750	10811	14639	12799	21828	17352	9524	10366	12839	14887	14139	18638	3979	7559	3454	6811	6263	10601	14488	15172	14341	14031	13081	12852	18860	16961	25268	3937	4161	4068	12334	12385	15749	8838	8274	17325	9601	11468	10563	9559
178.63	14260	8484	15460	15205	12541	14190	6844	5295	7531	12597	10286	15473	13832	21090	16803	8898	10501	12908	14197	13478	17523	4137	7908	3525	6503	6262	10335	14937	14100	15377	14234	13568	13074	18058	18716	25372	3857	4037	4048	12447	12157	15549	7867	7900	16634	9613	11010	10975	9569
181.63	15218	9247	14815	14741	12489	13728	6714	5302	6959	12479	10359	14626	13243	21215	17675	9875	9539	12377	13792	12191	17792	3925	7570	3510	6485	6228	9966	13414	14905	14878	14728	13388	13664	19478	18747	25594	3815	4153	3942	11845	11765	15296	8342	8263	16675	10110	11315	11154	9297
184.63	14668	9026	15740	15861	12661	13831	6938	5253	7472	13026	10616	14103	13373	21749	16628	8771	10535	13294	14965	14290	17779	4116	7748	3458	6697	6296	10102	14697	14978	13722	14534	12913	12983	19014	18269	25478	3932	4118	4008	12443	12239	15409	8222	8265	16406	10114	11595	10640	9421
187.63	15414	8431	15269	15444	12804	13651	6948	5063	7031	12954	10279	14968	13385	21045	16843	9290	10068	13305	15366	13578	18882	4111	7741	3397	6546	6172	10226	14642	15030	15198	14621	13602	13188	18803	19124	25511	3704	4181	3908	12360	12271	15698	8406	8058	16749	9553	10795	11356	8917
190.63	16074	8535	14848	14870	12800	13430	6832	5127	6715	12415	10352	14814	12748	21886	17198	9199	9506	12826	14410	12329	18795	4081	7428	3585	6246	5949	9682	13942	15272	13793	14208	13634	12953	19784	17643	25716	3611	4135	3965	12077	12170	15716	8309	8577	16381	9687	11479	11006	9377
193.63	14944	8479	15019	14694	12315	13091	6942	5168	6946	13435	10732	14123	13144	20980	17109	8802	10353	12893	15002	13193	18333	4062	7385	3329	6125	6400	10691	14197	16119	16066	14354	13348	13009	19661	18357	26206	3773	4062	3848	12495	12276	15682	8179	8542	17136	9834	11321	11339	9562
196.63	16948	8845	15013	15190	12136	13296	6815	5190	7052	12469	10193	14176	12963	21539	17533	9424	10131	12907	14187	12782	18472	4088	7162	3404	6617	6084	9419	13747	15243	14483	14509	13150	13208	19899	17853	26938	3735	4090	3912	12102	12547	15325	8322	8311	16503	9702	11515	11153	9427
199.63	15957	8821	15403	15355	12077	14107	6624	5156	7127	12532	10168	14500	12821	20711	16632	9846	10068	13030	14117	13306	17640	4015	7239	3627	6565	6356	10126	14875	14495	15497	14298	13244	13247	19294	18955	26690	3666	4072	3955	12401	12295	15347	8025	8248	17228	9985	11624	11282	9411
202.63	15479	8501	15047	14883	12129	13515	6838	5192	7271	12380	9736	14261	13475	21419	16333	9010	10891	13003	15210	13720	18160	3926	7408	3511	6312	6400	10366	14467	15489	16419	14564	12810	12723	19579	18231	26083	3612	4045	3907	12468	12108	15662	7929	8551	16717	10260	10983	11277	9176
205.63	15969	8698	15227	15756	12335	13649	6476	5222	6578	12275	9507	14856	13516	20970	17070	9219	9560	12402	14873	13074	18482	3915	7362	3454	6211	6285	10744	13554	15160	14597	15312	13003	13010	18715	17929	25871	3607	3985	3805	12153	12511	15891	8156	8259	16326	10205	11219	11366	9330
208.63	15094	8690	15592	15611	11999	13785	6801	5287	7276	12336	9772	14160	12566	21157	17322	9088	10292	13474	15505	14928	18456	3886	7218	3463	6367	6298	12379	14142	14798	15677	14570	13181	12720	19055	18776	26449	3659	4060	3858	12089	12403	15783	8248	7931	16749	10200	11139	11321	9220
211.63	16399	8571	15248	14998	12289	13370	6525	5189	7213	12513	9753	14001	12684	21677	17009	8678	10609	12947	15236	13882	17994	4028	7064	3338	6620	6311	11358	13641	14651	14834	14309	13094	12889	19358	17486	26585	3607	3901	3831	12246	12292	15903	7901	8084	16641	9959	11620	11608	9125
214.63	16170	8720	14826	15510	12224	13240	6615	5208	6543	13224	9679	13853	13160	21154	16092	9256	9475	13130	14172	13056	18123	3974	7223	3440	6530	6307	11308	12772	15814	14863	14757	13215	13102	20542	18283	27814	3624	3925	3728	11475	12420	15904	7797	8122	16445	10208	11451	11416	9273
217.63	15699	8943	14970	15157	12156	13613	6275	5098	6712	11931	9682	14486	12424	20514	17109	9222	10523	13130	15667	13818	18224	3916	7050	3472	6108	6448	11272	13367	15315	15044	15349	13292	12547	19213	18226	27078	3567	4092	3771	11694	12157	15852	7959	8743	16277	10372	11655	11595	9201
220.63	15713	8455	15150	15571	11848	13375	6536	5163	6743	12337	9410	13863	12556	21108	15646	8561	9896	13268	15369	15606	18281	3831	7188	3459	6636	6250	10768	14283	15323	16374	14715	12692	13272	19258	18215	27452	3631	4037	3816	11793	12556	15582	7864	7969	16838	10495	11753	11429	9695
223.63	14992	8811	15263	15419	11851	13610	6531	5089	7155	12382	9374	14102	13011	21674	15767	8754	11333	13032	15437	15954	17959	3858	7130	3385	6522	5929	11371	14274	14683	15234	14881	13160	12877	19785	18741	27290	3650	3823	3660	12364	12462	15608	8391	7752	16622	10529	11579	11415	9437
226.63	15332	8307	14707	15033	12071	13102	6781	5209	7021	12835	9581	14107	12467	20934	15532	8965	10164	13044	14618	14950	17759	3871	7052	3614	6122	6056	10815	13622	14848	14625	14658	13088	12814	18950	18008	27237	3586	3817	3676	12346	12278	15941	8409	8385	16783	10482	11491	11257	9553
229.63	16314	8481	14386	15499	11989	13409	6679	4951	6773	12840	9853	13310	13131	21048	16162	8943	9478	13039	14253	15370	18294	3884	7025	3503	6331	6143	10154	12875	15115	15615	14831	13131	12689	19804	18638	27855	3496	3865	3719	12321	12643	16064	8480	8229	16140	10232	11995	11859	9388
232.63	14810	8595	14699	15244	11896	13339	6369	5091	6905	12852	9821	13915	12583	21705	16282	8385	10767	13250	15309	15110	18149	3846	7066	3446	6431	6121	10818	14374	15537	15975	14439	12879	12564	19378	17734	27871	3499	3867	3644	12423	12561	15863	8359	8053	16943	10112	11880	11163	9469
235.63	14561	8306	14992	15774	11747	12923	6298	5219	6916	12355	9394	13829	12923	21229	16529	8682	11121	12953	15157	15231	18197	3711	7072	3370	6675	6073	10537	13920	15141	15592	14690	13037	12637	19703	17426	27946	3494	3830	3807	12493	12401	15551	8003	7913	16254	10372	12020	11889	9256
238.63	14667	8603	14799	15440	11526	13431	6162	5073	6675	11635	9629	13853	12307	21476	15986	8728	10932	12729	14801	15762	18258	3681	7012	3316	6351	6070	10279	13139	14479	15265	14774	12770	12755	20287	17974	28005	3453	3706	3735	12361	12689	15725	7888	8209	16668	10663	11855	11565	9440
241.63	15839	8823	14450	15379	11479	13478	6208	5040	6810	11815	8958	14042	12673	21109	15808	9088	9646	12448	15220	13413	18946	3694	7022	3437	6808	6028	10202	12960	14866	14187	14894	13032	13159	20012	18053	27346	3516	3730	3715	11849	12751	16022	7975	8176	17042	10496	12529	11403	9555
244.63	14335	8574	14488	15733	11586	13183	6112	5103	6779	11736	9349	13669	12112	21225	16272	8381	11248	13636	16850	17089	17832	3791	6711	3522	6917	6146	10423	14044	15072	15866	14674	12377	12932	18985	17589	27785	3513	3696	3687	12579	12577	15942	8064	7894	16820	10284	12175	11591	9538
247.63	15460	8953	14862	15315	11131	12686	6224	4895	6715	12011	9382	13890	12390	20825	16245	8597	9631	12979	14924	16238	19151	3621	6888	3441	6358	5952	10228	13240	15368	16008	15320	12855	12980	19312	17331	27999	3386	3665	3707	11932	12932	16012	8118	7859	16812	10442	12147	11131	9539
250.63	15258	8479	14305	15248	12207	13092	6150	4914	6812	12181	9700	13646	12435	20881	15006	8453	10449	13321	16096	17172	18427	3732	6886	3365	6409	6175	10042	13667	15021	16540	15306	12791	12599	19319	17827	28650	3517	3548	3679	12163	12625	15806	8115	8119	16575	10494	12264	11263	9487
253.63	15135	8652	14853	15404	12317	13046	6156	4909	6725	11482	9319	13776	11976	20975	16108	8603	10750	13484	16341	17049	18565	3741	6955	3638	6299	6248	10369	13611	15364	15354	15102	12966	12837	19669	18269	28483	3348	3654	3602	12034	12587	15885	7858	7843	16357	10925	12794	11266	9728
256.63	15569	8508	14224	15925	12324	13074	5950	4938	6596	11924	9181	13973	12321	21264	15923	8521	9811	13237	13999	13835	18710	3694	6834	3405	6372	6162	9750	13164	15216	15203	15834	12828	12897	20354	18238	29103	3437	3517	3684	11467	12421	15975	8386	7825	17144	10501	12878	11377	9592
259.63	14817	9032	14678	15267	11405	13325	5986	5080	6653	11690	9091	14046	12294	21498	15430	8668	10570	13307	14802	15344	18492	3598	6759	3278	6379	6261	9855	13142	14923	15126	15436	12670	13275	20238	17670	29012	3424	3537	3736	11743	12794	15994	8074	7724	16850	10568	12613	11185	9567
262.63	15637	8911	14203	15832	11708	12817	5859	4853	6595	11560	9371	13525	12543	20940	15611	8726	10063	13218	14965	15547	19125	3673	6743	3299	6616	6123	9901	12638	14461	14712	14957	13210	12968	20799	17926	28768	3349	3393	3650	11811	12363	16025	7986	8305	16392	10539	12707	11385	9726
265.63	14653	8439	14707	15002	11800	12458	5927	5077	6838	11439	9224	13619	12210	21227	15239	8612	10802	13298	15916	19166	18606	3683	6696	3363	6541	6275	9931	13359	14736	16422	15806	12181	12675	19998	17579	29457	3344	3437	3695	12455	12584	15947	8315	7964	17339	10584	12702	11248	9509
268.63	15794	8816	14485	16126	11430	12599	5629	4911	6455	11534	9117	13865	12108	21391	15234	8812	9188	12602	13527	14845	18999	3761	6664	3327	6450	6175	9822	13276	15104	14033	15255	12844	13029	19840	19035	29526	3274	3596	3642	11801	12400	16224	8172	7568	15869	10702	12737	11160	9544
271.63	14966	8740	14634	15502	11615	12940	5850	5149	6463	12001	9741	13791	11849	21513	15651	8692	10302	13372	15351	15343	19598	3632	6503	3312	6493	6099	9870	12921	14593	15786	15950	12660	12527	19114	18383	28794	3327	3346	3607	11864	12706	16113	7776	7816	16796	10531	12758	11167	9563
274.63	14749	9081	14707	15368	11331	13147	5758	5047	6785	11434	9330	13601	12120	21024	15143	8291	10727	13886	17163	17316	18815	3560	6570	3403	6343	6019	9669	13491	15290	15359	15329	12650	12816	19868	18302	29690	3269	3447	3625	12336	12178	15982	8025	7582	16765	10886	12758	11329	9658
277.63	15631	8709	14068	15456	11459	12185	5717	4982	6481	11681	9087	13710	12220	21178	15618	8482	9942	12985	14538	15138	18137	3637	6550	3402	6645	6071	9483	13127	14773	15427	15494	12884	12759	19667	17937	29732	3362	3383	3687	11793	12525	15874	7881	7925	17070	10939	12490	10894	9748
280.63	14466	8626	14330	15240	11804	12738	5760	5102	6915	11424	9057	13374	11642	21225	15117	8596	10631	14083	15527	18736	19390	3654	6424	3529	6419	6399	9357	13554	14478	15432	15927	12596	12483	19780	17941	29510	3299	3511	3565	12213	12250	16022	8304	7629	16021	10898	12928	11359	9578
283.63	15246	8582	14441	15192	11480	12625	5496	5110	6623	11162	9198	14293	11690	21109	14828	8650	10626	13699	16449	16070	19020	3557	6515	3355	6589	6181	9541	13856	15078	16146	15956	12589	12888	19994	17986	29300	3351	3463	3636	12302	12585	16018	7922	8150	16372	10822	12636	11026	9619
286.63	14909	8418	14404	14826	11157	12810	5527	4968	6607	11459	9062	13359	12044	20840	15325	8373	10918	14340	16336	17281	18199	3473	6409	3381	6543	6212	9301	13970	14754	15644	15758	12906	13008	19753	17898	29846	3264	3381	3692	11898	12354	15823	7991	7613	16787	10855	12376	11055	9524
289.63	15572	8583	14016	15560	11761	12190	5672	5089	6622	11616	9090	13176	11984	21192	14669	8276	10076	13204	14443	15834	18775	3590	6435	3511	6241	6069	8929	13390	14664	15985	16101	12089	12952	19393	16225	29786	3281	3400	3725	12029	12564	16213	8528	7824	16591	10861	12673	10959	9864
292.63	15385	8295	13627	15458	11562	13002	5542	5077	6518	11944	9289	13483	11801	20938	14765	8418	10381	13549	15340	16758	18497	3656	6319	3426	6150	6195	9049	13766	15027	15896	15821	12539	12307	20125	17212	29822	3369	3307	3580	11727	12291	15942	7773	7780	16197	10896	13032	10616	9610
295.63	14823	8524	13796	15525	11547	12342	5563	5000	6437	10951	9051	13107	11983	20490	14711	8264	10214	13662	14535	15923	19049	3600	6450	3348	6559	6044	8896	13079	14504	14676	15581	12771	12412	19888	17555	29782	3248	3419	3636	11713	12301	15928	7839	8194	16861	10783	12663	10417	9589
298.63	15466	8415	13899	14991	11134	12512	5361	4995	6316	11178	8717	13600	11343	20073	14877	8591	9847	13300	14908	17247	18950	3529	6411	3326	6427	6044	8971	13282	14577	16430	15978	12743	12833	20002	17507	30389	3223	3443	3653	11746	12466	16192	8189	7723	17141	10780	12828	11060	9863
301.63	14875	8659	13734	15581	11336	12507	5209	4917	6509	11183	8950	13318	11534	20374	14647	8359	10953	13891	15241	17154	18874	3451	6389	3321	6357	5934	9099	12992	14495	16486	15678	12886	12820	20346	17499	29908	3240	3436	3590	11690	12405	15885	8082	7863	16483	11022	12709	11063	9691
[truncated: 32 more columns]

## Sheet: Plate4
Set Temperature	Setpoint 37°C
Excitation: 440/9.0, Emission: 482/9.0
Optics: Bottom, Gain: 120
	Aβ												[EGCG]/[Aβ]
Time, Min													36:1	36:1	36:1	36:1	36:1	36:1	36:1	36:1	36:1	36:1	36:1	36:1	6:1	6:1	6:1	6:1	6:1	6:1	6:1	6:1	6:1	6:1	6:1	6:1	1:1	1:1	1:1	1:1	1:1	1:1	1:1	1:1	1:1	1:1	1:1	1:1	1:6
2,47	8025	7675	7682	7387	7710	7688	7545	7717	8036	7964	7851	7595	9462	6678	6391	5449	5930	5858	6168	6274	6483	6886	5773	5529	7078	6762	6638	7106	6890	6675	8258	7010	6570	7017	6962	6873	7677	7659	7519	7812	7695	7813	7673	7672	7808	7824	7524	7785	7945
5,47	7620	7534	7039	7136	7959	7444	7316	7378	7287	7347	7690	7423	7222	5578	5324	5111	5045	4945	5238	4979	5461	5471	4866	4771	6573	6491	6510	6623	6735	6776	7916	6593	6499	6766	6425	6680	7367	7487	7515	7884	7551	7351	7784	7593	7518	7415	7531	7274	7424
8,47	7036	7233	7298	7243	7496	7693	7380	7271	7259	7205	7443	6911	6024	4918	4829	4755	4675	4619	4732	4689	5050	4795	4463	4452	6552	6474	6315	6519	6552	6553	7939	6654	6195	6212	6484	6402	6999	7305	6995	7386	7164	7214	7189	7317	7173	7311	7236	7266	7286
11,47	7038	7176	7168	7007	7421	7125	7262	7197	7278	7215	7158	6794	5230	4561	4566	4712	4485	4534	4535	4411	4492	4676	4308	4267	6083	6139	6225	6212	6354	6325	7351	6336	6093	6081	6252	6169	7132	7165	6961	7105	7118	7229	7179	6890	6960	7109	6794	7023	7274
14,47	7127	7160	6890	7122	7354	7170	6936	6958	6912	7198	7208	6897	5136	4524	4450	4593	4414	4242	4529	4413	4589	4647	4302	4207	6005	6043	6035	6002	6273	6036	7362	6377	6013	6336	6210	6078	6833	6924	6985	7218	7131	6987	7025	6968	6827	6823	7100	6989	7312
17,47	6832	7007	6921	6992	7339	6979	6983	7146	7119	7221	7098	7123	5153	4372	4516	4707	4434	4320	4490	4427	4342	4388	4183	4259	6078	5736	6051	5987	6111	5934	7099	6085	5870	5931	6134	6063	6986	6836	6964	6859	6815	6863	6877	7035	6805	6967	6780	6579	7122
20,47	6798	7040	6807	6879	7248	7001	6806	6760	7128	7070	7270	6683	5078	4460	4673	4610	4403	4580	4516	4529	4560	4442	4305	4222	5793	5840	5991	5914	6146	5994	7254	6197	5654	5870	6281	5895	6854	6822	6800	6996	7084	6896	6841	7071	6797	6796	6668	6628	7195
23,47	6926	7055	6888	6975	6953	7104	6810	6864	7095	7138	7076	6795	5316	4688	4611	4595	4426	4486	4516	4563	4513	4519	4104	4069	6048	5788	5848	5846	5930	6114	7575	6083	5682	5860	5908	5870	6998	6929	6799	6924	6870	6740	6743	6799	6736	6783	6771	6809	7038
26,47	6889	7006	6806	6853	7611	7006	6707	6604	7049	7216	7268	6793	5085	4529	4362	4774	4454	4381	4574	4514	4377	4498	4076	4391	6057	5869	6019	5891	6075	6274	7160	6262	5842	5787	6199	5869	6455	6849	6725	6848	6970	6854	6794	6905	6916	6893	6741	6865	7094
29,47	7033	6963	6858	6877	7081	7009	6854	7028	7344	7228	7425	6735	5421	4875	4377	4683	4330	4286	4430	4487	4505	4240	4229	4131	6346	6141	5968	5866	6269	6000	7230	6155	5783	6089	6306	6263	6883	6838	6961	7104	6937	6908	6779	6852	7120	6800	6689	6921	7291
32,47	6919	6962	6777	6818	7059	7168	6953	6978	7408	7239	7639	6897	5483	4646	4495	4599	4428	4495	4327	4337	4325	4298	4202	4204	6645	6120	6260	6255	6310	6328	7361	6439	6094	6301	6233	6363	6928	6910	6849	7219	6940	6801	6905	6774	6936	6841	6915	6968	7022
35,47	7008	6986	7010	7065	7116	6889	6946	6991	7289	7332	7684	6667	5417	4551	4317	4609	4466	4378	4430	4131	4089	4109	4236	4050	7739	6567	6700	6322	6340	6582	8145	6653	6366	6387	6736	6915	6953	6799	6943	7108	6896	6997	6756	7009	6825	6693	6726	6919	7222
38,47	6968	6857	6909	6855	7102	7108	6906	6867	7472	7780	7780	6967	5301	4431	4375	4583	4281	4318	4672	4176	4085	4184	3880	3953	8554	7278	7116	6744	6847	6891	9147	7247	6672	7449	7168	7512	7043	6651	6814	7558	7130	7180	6838	6711	6632	6719	6822	7291	7037
41,47	6779	6728	7293	6907	7192	6895	7038	6928	7598	7533	8216	7112	5222	4368	4116	4519	4217	4327	4298	4230	4115	4030	4042	4224	10200	8780	8743	7361	7667	7457	10388	8057	7399	8082	8004	8545	6745	6807	6856	7316	7202	6808	6812	6864	6724	7106	6752	7252	7146
44,47	7162	7179	7098	6860	7206	6929	6861	6815	8154	7622	8355	7007	4877	4275	4211	4646	4087	4088	4462	3988	4085	3799	4007	4288	12975	10578	10495	7867	8362	9231	11873	8752	8912	9037	9565	9419	6893	6577	6815	7697	7030	6856	6749	6937	7013	6860	6663	7579	7128
47,47	6975	6827	6787	6848	7428	7236	7257	6961	8322	8126	8507	7195	5189	4318	4060	4312	4368	4106	4321	3992	3744	3831	3874	4307	15489	13048	13880	9559	9694	11233	14209	10017	10495	10771	11164	11384	7021	6779	6903	8125	7048	7086	6812	6968	6600	6950	6744	7770	7286
50,47	6881	7092	7061	6839	7173	7102	7049	6978	8526	8249	9505	7210	5090	4096	3946	4454	4219	4031	4178	4121	3769	3729	3953	4877	18529	15342	16682	11263	11681	13196	16494	12603	12390	13204	13568	13566	7089	6805	6814	8061	7413	6975	7042	7002	6901	6932	6799	8409	7216
53,47	7013	6982	6931	7089	7172	7107	7058	7049	8901	8949	10059	7094	5078	4220	4063	4594	4320	4163	4410	3887	3889	3997	4322	4521	19894	16540	16930	14348	14420	15022	18108	15334	14442	15001	16232	16377	7204	6705	7072	8590	7386	6892	6892	6864	6730	6787	6862	8673	7062
56,47	7104	6838	6990	7138	7208	7252	6870	7190	10317	8943	11011	7291	5202	4335	4188	4337	4241	4447	4521	4161	4635	4345	4345	4501	21414	20815	17950	16594	17589	17048	20330	18104	16713	17166	19001	19035	7328	7109	6929	8835	7747	6863	6883	6921	6964	7044	6801	9317	7461
59,47	7367	7008	7106	7087	7623	7243	7044	7031	11485	9748	12280	7571	5919	4354	4223	4411	4555	4420	5092	4098	4697	4541	5256	4100	22932	22919	19025	16597	20047	18136	21910	20773	18007	19335	21312	21172	7348	7090	6991	9406	7454	7049	7039	6970	6883	7019	6840	10286	7380
62,47	7324	6937	7302	6853	7330	7356	7387	7081	12540	10426	13589	7632	6491	4515	4650	4574	4617	4870	5379	4008	5204	4635	5362	5036	22808	21245	19278	18352	22911	19636	23096	23159	19885	20783	22832	23080	7379	6833	7092	10258	8214	7140	7262	7056	6940	6909	6695	11219	7393
65,47	7145	7023	7277	7127	7476	7498	7085	7257	13819	10776	15382	7545	7546	4669	4960	4685	4925	5434	5824	4565	5092	5370	5281	4974	23679	23037	20392	18116	24143	19340	23973	24236	20962	22248	24309	25322	7361	6938	7241	11514	8579	7084	7074	7018	6974	6974	6799	12357	7313
68,47	7398	7332	7304	6944	7470	7484	7223	7247	16695	12982	18645	7564	8637	5099	4988	5097	5221	5353	6143	5146	5320	5564	6621	5179	23874	24339	20262	19011	26600	19644	24588	26169	22368	23801	25738	27024	7578	7075	7149	12851	8761	7230	7068	6998	6853	7082	7045	14572	7545
71,47	7701	7425	7194	7273	7677	7278	7205	6907	20978	14920	21416	7721	9760	5622	5371	5014	5728	5445	6560	5481	5707	6007	5245	5403	22819	26196	20686	19400	28114	20108	23507	27180	22831	24545	27130	27999	7660	7030	7236	15557	9310	7057	7076	7325	6784	7126	7043	16243	7708
74,47	7519	7180	7377	7182	7344	7444	7372	7081	22895	18483	23893	7891	10483	5855	5772	5608	6013	6049	7121	5388	6212	6643	6819	5766	23169	22983	21118	19691	28637	21295	23936	26985	22423	25024	26472	28398	8099	7018	7442	18214	10229	7286	7409	7257	7092	6949	6991	17849	7507
77,47	7590	7068	7369	7258	7768	7394	7454	7248	23562	23213	25917	7676	10574	6405	6263	6181	6684	6398	7482	5656	6777	7391	6253	5877	23515	23413	22098	20909	30499	21361	25719	29159	22691	25518	27637	29771	8511	7009	7400	19166	11220	7053	7521	7482	6992	7170	7310	18317	7419
80,47	7598	7251	7542	7355	7414	7769	7405	7423	25614	25149	29443	8064	11086	6604	6896	6494	6937	7032	7885	5962	7284	7813	7197	6605	24720	24073	22485	20652	31589	21870	25892	29798	22580	25903	26487	30174	8562	6971	7506	20271	13348	7470	7892	7488	6995	7115	7179	20226	7611
83,47	7678	7143	7648	7341	7681	7641	7246	7285	28374	26135	28398	8078	11179	7176	7503	6844	7577	7563	7944	6396	7743	8284	6975	7070	23575	25163	23436	20695	31768	21696	25066	29241	22101	26069	26286	30525	8614	6822	7458	21064	15409	7485	8885	7300	6807	7059	7267	20805	7574
86,47	7898	7451	7406	7184	7696	7412	7314	7427	28546	27792	32625	8198	11410	8103	7667	7487	8072	8284	8545	7088	8288	8480	7419	7287	24505	24967	22835	20758	31834	21792	24254	30802	22157	25327	27147	31624	9958	6743	7700	21648	16458	7592	9251	7542	6939	7232	7155	22608	7760
89,47	7807	7102	7681	7417	7794	7540	7416	7643	30602	29012	36584	8707	11560	8353	8142	7821	8539	8941	8618	7452	9109	9492	8675	7328	24334	25085	22326	20655	33452	21434	25238	29993	23248	24623	27088	31665	10513	7146	7709	21842	17702	8006	10178	7487	7051	7535	7224	21307	7677
92,47	8027	7073	7809	7350	7866	7733	7586	7542	33505	28343	38939	8934	11452	8978	8269	8677	8757	9397	9193	7879	8945	9562	9066	7905	24105	24872	23194	20888	32563	22532	25338	30229	23604	25451	27387	31149	11729	7252	8458	23604	18456	8380	11365	7532	7374	7242	7539	23587	7593
95,47	7776	7411	8123	7411	7729	7664	7607	7343	34658	31663	42432	9959	11982	9126	8594	9203	9310	9548	8940	8535	9659	9487	9178	7795	24594	25413	22622	21468	33146	22440	25701	30795	23320	25702	28650	31835	14043	7275	8467	23447	18630	8335	12988	7483	7211	7450	7617	25438	7709
98,47	7939	7554	7856	7440	7587	7959	7823	7621	36700	31596	43569	10458	11800	9677	9063	9545	9910	9997	9319	8443	10290	10595	10425	7889	24594	25918	21925	21607	32943	22392	27002	29767	22673	25571	28845	31550	16766	7251	9752	24265	20383	9269	15246	7872	7514	7750	8006	25727	7956
101,47	8338	7520	8180	7321	7696	7803	8089	7663	35452	33666	44403	11625	12240	9938	9094	9902	10033	10454	9436	9054	9867	10200	9536	8339	25452	25327	22104	21981	33314	22515	26268	31490	23920	25749	28619	31533	18988	7362	9972	25669	20960	10123	16232	8009	7320	7612	8179	26908	7986
104,47	8111	7369	8665	7545	7992	7991	7910	7901	36082	33450	44698	13373	11966	10204	9188	10317	10277	10416	9234	8981	10383	9892	9567	8480	24741	26199	22631	22044	33749	23174	26449	31822	24599	26156	28369	30206	19130	7332	10970	25672	22509	10860	17749	8440	7172	7972	8637	26955	7982
107,47	8239	7577	8922	7717	7890	7992	7868	7814	36959	33713	43858	16545	11969	10489	9091	10192	10551	10727	9842	9182	10688	10397	10425	8984	25183	26414	22605	22576	33091	22991	28548	29688	23770	25558	28137	29590	20189	7489	12440	26037	22633	12477	19650	8537	7184	8430	9022	26978	8049
110,47	8458	7580	9862	7615	7960	7912	7850	7915	38252	33244	44428	20708	12173	10655	9036	10357	10721	11216	9710	9352	10554	10552	10778	8612	24952	25711	22291	22019	32432	23714	25845	29002	23452	25141	28372	29547	20128	7397	14880	26271	22609	14433	18543	9283	7431	8547	9689	28269	7943
113,47	8355	7698	11506	7703	8287	8290	7955	7845	39875	36248	48113	24088	11779	10981	9229	10637	11019	10796	9722	9542	10888	10501	10963	8908	25365	25412	21437	22115	33393	23140	25469	30603	22989	25174	28375	29089	20678	7392	17379	26922	23247	17218	19713	9939	7333	9099	10133	27139	8119
116,47	9034	7640	12489	7649	7971	8168	8049	8263	38868	38018	42929	23686	11809	10887	9361	10619	10833	10684	9854	9617	10978	10815	10798	8696	25630	25080	21805	21473	31069	22975	28411	28113	23085	24555	28261	31204	20683	7483	17302	27451	23650	17877	20082	10617	7573	9571	12506	27851	8273
119,47	9015	7635	15317	7826	8427	8057	8189	8702	39799	36685	42797	26515	11782	10733	9464	10812	10974	11278	9974	9797	11078	11039	11722	8768	25522	24691	21544	22400	30613	23303	25882	28354	23363	24890	27923	30496	22176	7501	18190	28353	23152	18222	21146	12362	7750	10276	13947	27666	8405
122,47	9561	7696	18808	8191	8317	8421	8418	8776	39538	40118	44064	25568	11585	11068	9463	11110	11361	11113	10033	9854	11084	10641	11889	8714	25880	24920	22182	22875	29757	23367	25281	28274	24002	25622	28312	30069	22934	7783	18593	28493	23760	18654	24122	13845	7553	11688	14956	29384	8726
125,47	10866	7871	22162	8169	8614	8671	8809	9313	41609	40224	48822	27557	11725	10900	9620	10777	11351	11189	9865	10036	11204	10792	12144	9754	25858	24220	21368	22770	29987	23661	25794	28934	24405	25381	27955	29874	23017	7974	20086	28076	24022	20011	23713	15447	8083	13575	16562	28253	9108
128,47	12210	7739	24594	8363	8710	8653	9205	10372	40585	38972	48904	26149	11611	11235	9627	11247	11186	11291	10099	10065	11622	10443	12957	8786	24692	24807	21489	23108	28621	23386	25158	28275	23925	25456	28136	29948	23832	8131	20170	28145	24386	20836	23681	16027	8334	15446	16948	27865	10271
131,47	13968	7929	24343	8135	9494	8903	9911	11776	41559	36579	45148	26360	11416	11450	9753	11286	11319	11387	10010	10211	11126	10494	12742	9724	25372	24286	21127	23146	28901	23127	27058	27837	24216	24993	27450	31425	23507	8724	20660	28425	24336	21701	23953	17301	8694	16887	18228	28556	10751
134,47	16235	7994	24705	8664	9817	9624	10779	13456	41592	37533	51541	26986	11581	10825	9756	11178	11377	11266	9814	10295	11193	10682	13229	9254	24924	24295	21329	23975	29888	23868	26060	28177	24248	25071	28077	29408	24183	9227	21853	28593	24575	22212	24861	18527	9354	17598	19473	29269	12164
137,47	18304	8102	23569	8935	10933	10367	12546	16420	43320	39348	48585	27901	11607	11073	9485	11325	11468	11427	9634	10218	11420	10580	12734	9293	25648	24267	21681	23090	28514	23962	25382	28221	24253	25451	27363	29181	23702	9749	21969	28615	23641	22501	26236	18877	10060	18268	19472	28687	13628
140,47	20621	8029	23716	9538	12358	11396	14348	19937	41648	39333	49622	29140	11750	11287	9654	11252	11365	11497	9887	10036	11598	10574	12478	9462	25944	27012	21029	22958	27959	23914	25418	27921	23878	24637	26545	29018	24801	10573	23218	29048	23731	23090	25755	19883	11347	19090	22120	28683	15280
143,47	22741	8045	23815	10350	13953	12765	16040	22925	40274	39716	46263	28974	11545	11248	9550	11051	11399	11386	9973	10243	11435	10421	13052	9471	25970	24003	21267	23349	28631	23348	24910	28621	23966	24519	27779	28868	25072	11807	22572	27810	24446	22601	26103	20795	12517	20355	23067	28599	17103
146,47	24478	8243	25270	11191	15509	14064	18762	23548	41741	39879	46923	30201	11457	11276	9690	11188	11467	11424	10027	10232	11421	10803	11602	9324	25305	24637	21684	22864	27310	22588	25464	27500	23661	25672	27122	28519	24768	13523	23346	28317	25024	24007	26325	21835	14221	21233	23589	29312	18583
149,47	24955	8658	24977	12813	17407	16193	21628	23606	41540	40967	47406	31506	11578	11416	9642	11167	11524	11639	10108	10007	11174	10809	11585	9437	25115	24878	20574	23007	27196	23315	26155	27440	23636	24943	26360	28060	25145	14446	24306	28852	24117	23568	27483	22459	16276	21881	24394	28319	20684
152,47	25260	8684	24674	15206	19827	18293	24264	23303	42245	40705	46435	29550	11690	11214	9729	11303	11168	11327	9968	10219	11074	10541	11477	9268	25952	24714	21376	23588	26870	23332	25620	27559	23555	24400	26994	28584	25567	15945	24157	28888	25456	23699	27230	23409	17944	21928	25234	29596	22781
155,47	26565	9255	24663	16993	21590	20075	24777	22502	44318	41323	46378	30256	11591	11278	9760	11131	11420	11704	9744	10294	11051	10492	11718	9061	24984	23997	21281	22799	26054	22538	24837	27960	22946	24840	25593	27421	24609	17538	24076	27935	25446	22812	28205	23970	18461	22299	25944	28465	23035
158,47	25276	9986	26611	19558	24198	22781	26194	25936	43517	42524	47968	31847	11367	11177	9705	11078	11373	11499	10168	10364	10904	10635	11437	9004	24959	24454	21184	22152	26162	22603	25904	26215	22898	24468	26795	28266	25334	18622	24592	27507	24719	22901	26522	25933	20000	23255	27531	29684	23020
161,47	25861	10873	28094	21450	26117	26191	24830	24705	43819	43972	49634	30150	11208	11443	9483	11157	11412	11120	9886	10188	11020	10801	11472	9124	25486	24031	21715	22720	24984	22810	25097	27165	22923	23569	26813	28456	25578	19207	24915	28862	25319	23218	26255	25795	20276	23149	27695	28092	25346
164,47	24647	12245	27702	20902	28179	27505	26363	24887	43624	44040	49156	32077	11136	11026	9546	11489	11277	11427	9889	10019	10869	10595	11817	9457	25167	24295	20373	22306	25265	22526	25153	25895	23097	24082	26466	27782	25699	19554	24310	29628	24785	24465	27102	25969	20138	23679	28160	30308	24682
167,47	25241	13360	29512	21740	28319	29607	25583	25852	42575	44771	50486	33373	11344	11102	9577	10988	11141	11150	9987	9941	11047	10721	11527	9215	25314	24158	20626	22290	25623	22638	24560	27993	22937	24074	26502	27533	25823	19389	25387	29058	24463	24241	27866	26950	20596	22257	28006	28570	25373
170,47	24762	15001	29928	22042	29359	30341	25979	27626	43437	42303	47370	35657	11546	11321	9260	11235	10972	11223	9843	10130	11082	10633	11397	9390	24219	23824	20280	22741	25569	23084	25342	27040	23238	24185	26000	26887	25939	20874	25489	28992	25330	23909	27258	27101	21144	22869	28873	29498	22842
173,47	26627	16675	28308	23030	28195	28149	25167	27974	43493	46049	49183	31918	11509	11021	9390	11357	11077	11059	9843	10053	11387	10716	11884	9057	24649	24767	20629	22671	27049	22707	25003	27037	23326	24273	26057	26939	25371	19820	24945	29452	25124	25174	29527	27998	21213	23821	29050	28825	23676
176,47	28302	18231	28020	23643	30372	33858	27052	26509	43506	44569	49660	32814	10948	11076	9396	11346	11280	11263	9737	10095	10670	10357	11724	9277	24611	23972	20206	23450	25367	22768	24651	26927	22918	24382	26696	26797	25572	20985	27135	29195	27162	25236	28044	26891	21395	24000	28350	27754	22870
179,47	25498	19809	31563	23628	29538	31432	27201	28795	42384	43462	50934	31032	11136	11172	9507	11510	11489	11139	10082	9905	11170	10541	11376	8960	24406	23923	20222	22071	24951	22807	24958	25537	22683	23975	25821	26329	27278	21008	25841	29496	24884	23657	26542	26922	22107	24564	29392	28665	23024
182,47	26116	20665	30137	23601	31901	32638	28125	29796	43912	44415	48782	35655	11186	11355	9505	11047	11399	10924	9893	9915	10730	10127	11530	9385	24006	24038	19714	23075	25062	22545	25243	27432	23402	24378	26118	27008	27106	21862	24439	28389	25083	23461	29508	27013	22214	23862	28548	29635	23886
185,47	24256	22865	30003	24316	29495	31408	27070	29302	41950	42916	50790	33736	10725	10952	9257	11105	11130	10907	9968	10064	10967	10652	11476	8853	23999	24250	20151	21795	24695	22567	24027	25248	22053	23648	25339	26257	26107	20850	25093	29322	23897	23962	28368	27846	22085	24407	29438	29050	26046
188,47	28932	24200	29255	24277	28485	30251	24773	31186	43473	44687	52054	36145	10980	10962	9465	11140	11154	10834	9808	9877	10642	10489	11334	8961	23930	23678	20101	22294	23770	22251	25389	24941	21907	23408	25982	26171	26457	20900	24959	29272	24027	23764	25907	27436	23319	24822	29803	28800	26460
191,47	25638	25824	30076	24357	31166	33660	25140	32057	44751	46184	48467	34144	11042	10806	9565	11136	11392	11329	9873	9950	10886	10529	11324	9200	23769	23707	20166	22059	24559	21949	24501	25596	22431	23421	25629	26311	28029	20004	25753	28440	25049	23778	28342	27823	23699	25377	29496	29069	23302
194,47	23635	26560	29730	24703	30979	31623	25574	29953	44177	46720	51778	35911	10872	10982	9552	11228	11197	11398	9948	9853	10924	10589	11303	9145	23754	24281	20238	22006	24603	22643	24584	25810	22827	24110	26070	25711	28259	20573	26115	28959	24466	24873	29156	27675	24013	24762	29869	30215	26530
197,47	26840	26675	31413	26241	28627	30273	26500	31345	45644	46507	52753	33484	11036	10956	9385	10721	11406	10819	9545	9796	11137	10465	11271	9101	24313	23825	19742	22106	24130	22044	24250	25786	22062	23857	25862	25753	27066	20038	26255	27321	24135	23910	29159	27895	23436	25173	29688	28177	24812
200,47	26214	29090	31968	25662	31343	31143	26450	32322	45323	46768	50125	34491	10851	11025	9572	10971	11122	11147	9629	9588	10795	10441	11578	9129	23513	24470	19941	21995	23851	22154	24068	26130	22641	22844	25567	26334	27653	20731	25946	29717	25464	25212	30382	28306	24304	26071	30022	30363	26169
203,47	27346	28568	28845	25689	28808	29441	26154	30895	43535	47258	53201	37324	10814	10895	9332	10868	11072	10918	9794	9637	10754	10721	11640	9225	23803	24124	19920	21444	24051	21955	24027	25275	22140	23020	25334	26358	26572	20354	26879	29569	24015	24264	29076	27723	24661	26057	29693	29903	27864
206,47	28086	29687	30050	26596	30742	28557	28625	31386	47038	48626	49384	35630	10841	10920	9335	11040	10921	10952	9661	9879	10913	10020	11654	9168	23060	23898	19755	22481	24376	21996	24849	26817	22081	23546	25488	25975	27764	22138	25918	27839	25144	24222	27127	28947	23941	26321	29476	29524	27809
209,47	26162	31738	30829	25902	31153	32900	30357	31013	46245	46230	52953	37084	10751	10860	9348	11118	11128	10945	9818	10177	10978	10168	11036	8814	22945	23484	19916	21800	24637	22237	24760	25936	22372	23034	25472	25687	28137	22272	26614	29531	25105	24935	27346	29082	24387	25753	29532	29454	27603
212,47	26935	30980	32083	25922	31480	29564	27676	31383	45056	47769	52214	35428	10684	10953	9437	11052	11228	10973	9725	9860	10787	10530	11257	8878	22642	23575	20247	21487	23642	22864	25150	24782	22393	22938	24990	25179	26719	20979	27241	29572	25245	26145	29210	27442	23712	26235	29260	27631	27723
215,47	23646	31650	31088	26389	33439	32443	29222	32502	46675	48700	50370	35971	10566	10755	9163	10972	10963	10760	9603	10081	10756	10203	11188	9147	22879	23550	19890	22544	23897	21806	24260	25330	22069	22840	25765	24996	27095	21511	26250	29076	24208	25193	29426	28300	24514	26811	29017	28894	28248
218,47	25177	32505	31781	26038	34981	33398	30172	31773	47394	50525	51009	35779	10905	10480	9294	10766	10859	10980	9492	9632	10619	10324	11284	8750	23067	23973	19873	21916	24362	22411	24477	26016	22116	23100	26201	25607	26466	21393	27674	27932	25050	25811	28473	27866	24561	26876	29476	30499	27119
221,47	25079	30934	30695	25604	34147	34701	31032	32054	47391	48767	50093	33730	10593	10928	9189	10914	10911	10876	9637	9697	10652	10403	11430	8838	22873	23871	19537	22182	24253	22100	25007	26282	21312	22935	25301	25451	30894	21297	27348	29867	24237	25659	28486	29220	24455	27224	29302	29508	28320
224,47	26179	33130	33132	26362	37191	34535	31432	32722	49648	49713	49873	37127	10944	10867	9550	10815	10838	10694	9672	9514	10632	10102	11317	8924	22689	23723	19984	22189	23894	22475	25046	26494	22435	22709	25417	25108	25862	23624	27117	29201	25719	25616	30467	27617	24864	26513	29290	30409	30060
227,47	25285	35332	31234	25536	33417	35632	30214	33315	46608	50462	50383	35527	10639	10722	9198	10760	10975	10759	9593	9801	10969	10044	11170	9078	23110	23605	19908	21515	23836	21609	23777	25271	21589	22681	25479	24407	28938	22021	26581	28839	25258	26547	30064	27627	24402	28012	28699	29995	31155
230,47	25614	35335	32992	27576	33439	37231	33973	33505	46960	51092	53208	35985	10571	10746	9465	10696	10842	10688	9766	9556	10773	10145	11160	8885	23271	23832	20107	21391	23577	21560	24075	25577	21794	22760	25232	24927	28173	22948	26432	29291	24978	25253	29822	28523	24700	28412	29563	29935	31858
233,47	26398	35658	31910	28315	35162	39565	32748	33735	49388	51847	52449	37187	10494	10598	9364	10795	10988	10835	9897	9892	10421	10193	11459	9161	22234	23242	19860	21712	23985	21945	25447	25554	21493	22083	25504	24811	28551	24291	27706	28996	24983	26679	28995	28954	25118	28566	29114	28914	31048
236,47	27171	35953	31848	27663	35182	38235	32890	34658	47710	51968	52373	38012	10634	10608	9160	10993	10883	10560	9699	10063	10644	9929	11274	8907	22764	23299	19398	21328	23480	21760	24881	25367	21247	22547	25513	24070	27389	22679	27366	29780	24570	25109	28173	28778	25510	28478	28892	28332	29500
239,47	27536	34966	30807	26064	33712	38810	35124	33557	46951	52161	52601	36156	10561	10633	9340	10939	10801	10705	9304	9810	10725	10230	11003	8959	22420	23630	20103	21181	23198	21362	25126	24905	21912	22099	24930	24721	27776	25957	27445	28774	25037	25500	29069	28236	24992	28610	29471	28877	31547
242,47	26735	37253	31372	27278	36586	44116	31828	33343	50140	49791	50667	38899	10427	10745	9374	10546	10937	10662	9545	9735	10578	10342	11200	8867	22574	23278	19490	21987	24242	22073	24855	26818	22513	22296	26255	24746	28754	24551	28537	29267	24379	26038	28183	28734	24670	27886	29205	30151	30605
245,47	26366	32949	33130	26351	33690	39093	35368	34732	53338	51777	52712	40351	10630	10571	9380	10613	10886	10848	9840	9897	10479	10207	10903	9197	22095	24007	19193	22420	23954	21822	24887	26220	22782	22718	25319	24891	28861	24012	28291	28237	25066	26560	28446	28492	25567	28857	29330	29935	29047
248,47	27171	36146	30577	27441	34394	39387	31940	32825	51088	49223	53420	38295	10304	10472	9288	10551	10909	10764	9617	9872	10801	10138	11074	8739	22589	23905	19823	21419	23469	21091	24545	25344	21753	22835	26147	24921	29350	24221	26940	29462	24448	26377	28164	28969	25027	28595	29498	28761	29462
251,47	27427	36413	32201	26717	31733	41868	33656	33661	49139	51352	54456	38778	10299	10756	9296	10490	10807	10521	9768	9520	10582	10237	10999	8970	22626	23540	19478	21712	23214	21058	24655	24934	21767	21760	24798	24459	28636	25303	27336	29193	26109	27037	28129	27270	25995	28386	29910	29231	32445
254,47	27901	35664	31197	26847	33223	44628	33081	34001	51862	52540	53894	36821	10236	10432	9221	10757	10873	10551	9683	9643	10575	10036	11118	9200	22513	23157	19021	21361	23539	21340	24617	25454	21499	22164	25939	24983	28789	25140	28058	29249	25008	26870	29401	28881	25489	29711	29158	29396	30387
257,47	28347	34858	30337	26531	34899	44325	34241	34281	53601	51099	52729	37904	10569	10365	9372	10607	10691	10672	9473	9897	10590	10341	11208	8813	21779	23515	19077	21507	23802	21360	25486	25603	21690	22553	25275	25329	27654	24071	27505	28745	24195	27117	29248	28703	25172	28831	28922	29861	29286
260,47	28089	33366	30219	26595	33382	44815	34632	33751	52058	52381	52755	38564	10297	10636	9271	10477	10444	10852	9749	9613	10575	9958	10846	8974	22173	22782	19174	21355	23801	21250	24356	25616	21639	22427	24482	24547	29544	24601	28061	29589	25515	26557	31671	28919	25050	28816	29116	29539	29745
263,47	30881	35223	31055	26471	32558	49750	36067	34962	52173	56313	52845	39919	10262	10273	9216	10543	10468	10604	9528	9645	10651	10138	10894	8973	21836	23480	19696	21545	23661	20824	24267	25811	21640	22151	25187	24555	28339	26857	28540	28892	24773	26225	27806	28316	25522	30067	30103	28482	31421
266,47	27599	29704	30688	26703	36584	43328	33469	35540	55134	52948	53103	39623	10175	10427	9221	10594	10421	10569	9567	9443	10567	10251	11058	9212	22249	23170	19241	21816	23782	21591	24913	25085	21344	22571	25542	24632	29369	24247	28029	28939	24221	26258	28075	28258	25196	30146	29398	29966	31283
269,47	29594	32382	32130	27799	33476	46254	35127	36235	53545	54666	53751	37793	10030	10341	8983	10589	10509	10470	9653	9566	10124	10176	11058	8948	22545	23806	19223	21401	23744	20940	24514	25425	20990	22055	25292	24152	29129	24014	29578	29609	24776	26301	28825	29010	26151	29430	29023	28120	31124
272,47	30881	30888	33542	27885	32592	46381	34459	33772	55762	56521	55518	38835	10464	10312	9324	10630	10530	10795	9306	9762	10605	9991	10956	8964	22322	23577	18943	21092	23809	21399	24465	24689	22964	21739	24913	24433	28013	25975	28351	29937	24887	26490	30234	28801	25323	29985	29908	29109	30166
275,47	29255	30745	33185	26252	34017	41610	33238	35279	55816	53482	54353	39489	10289	10316	9438	10488	10383	10415	9740	9595	10714	10145	11061	8768	22248	22677	19447	21044	23759	21234	24634	25522	22101	22653	25986	23706	29509	24216	27801	29033	25497	27043	28175	27672	25821	29980	29022	28695	29771
278,47	31909	29909	29929	26508	32511	47333	34431	35408	56083	54918	53778	38641	10195	10311	9220	10454	10462	10478	9488	9694	10574	9961	11311	9003	22054	23307	19254	20839	23927	20983	24537	25945	21418	22746	25433	24178	28782	25001	29153	28672	25146	26713	29015	28944	25529	30117	28964	29378	30111
281,47	29133	28233	31856	26113	34275	41498	32667	35868	57741	57232	51993	39768	10447	10406	8979	10564	10399	10840	9397	9756	10408	9993	10905	8955	22178	22693	19110	21883	23959	21056	25226	26420	22249	22212	25987	24446	30183	24895	29674	29640	25984	27637	28002	28171	24925	29147	29013	29104	31921
284,47	29496	27329	31644	26508	31560	43730	33966	35043	56152	57163	53131	39123	10080	10289	9246	10449	10635	10792	9656	9504	10304	9954	11099	8863	22013	23374	18711	21263	23694	21297	24203	24932	21051	22451	25439	24099	27268	22710	29672	29600	25913	27599	28560	28869	25751	30152	29865	28261	30791
287,47	31834	26928	30594	26829	32415	44459	34029	36150	57221	56916	54748	38638	10150	10243	8978	10638	10490	10498	9509	9451	10335	10083	11020	8663	21620	22824	19106	21414	23759	21290	25169	25807	21781	22194	25598	24239	27566	25328	28836	29075	26566	26182	31167	27920	25469	30794	29156	30493	30491
290,47	30809	26112	32586	28012	33778	41343	34752	35482	58790	58141	54516	39008	10243	10486	9077	10407	10600	10678	9485	9392	10688	10118	10928	8900	21500	23331	19133	21090	23943	21193	24821	25349	22113	21609	25048	23390	29116	24502	29121	29982	25444	26391	28058	28130	25659	30184	30028	27609	31990
293,47	30570	23133	31633	27864	32948	41887	34246	35252	59484	59646	54377	41272	10199	10100	9120	10359	10423	10414	9727	9591	10445	9869	11117	8841	21638	22871	18769	21311	24437	21248	24574	25099	21611	22213	25669	23825	28776	24477	28014	29583	25936	26957	28586	29138	25460	30661	30291	30166	34441
296,47	29764	22152	32045	26942	31646	41083	35328	37000	59657	58200	55256	38469	10075	10242	9042	10610	10349	10841	9638	9255	10361	10133	10853	8963	22421	23105	18547	21297	24173	21006	24456	25673	21372	21539	26140	23951	28893	25064	28066	29643	25727	27376	28614	28884	25709	30623	29831	29265	31571
299,47	30405	24791	33280	28211	32158	43325	33676	36036	57504	61064	53700	38097	10343	10282	9301	10621	10453	10675	9597	9562	10511	9819	11021	8645	21597	22705	19495	21226	23833	21134	24379	25085	21656	22086	25249	23397	29773	25393	29512	30835	25725	26385	29634	28183	25327	30045	29957	28327	30540
302,47	30940	24626	30382	27502	34377	42333	36062	35441	58831	58315	54662	39894	10413	10418	8886	10321	10585	10391	9607	9797	10360	9683	10798	8742	21960	23044	18544	21470	23520	21128	24839	25307	21298	21410	25251	24593	29282	26334	27507	30417	26079	26695	27894	29123	25596	30674	30055	27704	30278
[truncated: 23 more columns]
